# Supplementary material for: 4-{2-[(5-Bromo-2-hydroxy­benzyl­idene)amino]eth­yl}benzene­sulfonamide
Source: Acta Crystallogr Sect E Struct Rep Online. 2009 Sep 12;65(Pt 10):o2450. doi: 10.1107/S1600536809036083 (PMC2970355; doi:10.1107/S1600536809036083)
Supplement: Supplementary file 2 [file e-65-o2450-Isup2.hkl]

#
# h,k,l, Fc-squared, Fo-squared, sigma(Fo-squared) and status flag
#
data_I
_shelx_title '    NHA36_0m in P2(1)'
_shelx_refln_list_code          4
_shelx_F_calc_maximum      224.11
_exptl_crystal_F_000       776.00
_reflns_d_resolution_high  0.8252
 
loop_
 _symmetry_equiv_pos_as_xyz
 'x, y, z'
 '-x, -y, z+1/2'
 '-x+1/2, y+1/2, z+1/2'
 'x+1/2, -y+1/2, z'
 
_cell_length_a    50.5441
_cell_length_b     6.3146
_cell_length_c     4.8625
_cell_angle_alpha  90.000
_cell_angle_beta   90.000
_cell_angle_gamma  90.000
 
_shelx_F_squared_multiplier     1.000
 
loop_
 _refln_index_h
 _refln_index_k
 _refln_index_l
 _refln_F_squared_calc
 _refln_F_squared_meas
 _refln_F_squared_sigma
 _refln_observed_status
   2   0  -5       49.94       40.78     13.75 o
   4   0  -5      304.90      290.59     27.39 o
   6   0  -5      140.88      136.25     20.26 o
   8   0  -5      870.86      821.04     62.95 o
  10   0  -5      363.91      321.46     29.89 o
  12   0  -5     1042.32      947.79     73.34 o
  14   0  -5       12.25       38.90     22.61 o
  16   0  -5      273.77      248.02     32.79 o
  18   0  -5      463.17      455.84     43.33 o
  20   0  -5      314.89      276.44     35.95 o
  22   0  -5      604.76      569.21     53.11 o
  24   0  -5      131.44      174.85     33.91 o
  26   0  -5      561.68      561.21     57.29 o
  28   0  -5      333.18      320.17     34.06 o
  30   0  -5      272.34      263.92     22.17 o
  32   0  -5      179.86      181.02     30.47 o
   0   1  -5     1073.45     1096.36     79.04 o
   1   1  -5      301.95      315.26     22.21 o
   2   1  -5      296.91      274.37     14.36 o
   3   1  -5      232.17      265.13     15.33 o
   4   1  -5     1320.96     1255.55     52.21 o
   5   1  -5      384.17      408.87     20.88 o
   6   1  -5      336.56      347.99     17.12 o
   7   1  -5      501.09      452.27     21.28 o
   8   1  -5      268.43      302.28     15.93 o
   9   1  -5      267.15      286.66     16.16 o
  10   1  -5      382.75      391.99     20.12 o
  11   1  -5       90.48      119.80     15.61 o
  12   1  -5      139.06      129.63     16.84 o
  13   1  -5       54.74       39.70     25.97 o
  14   1  -5      305.22      313.49     24.65 o
  15   1  -5       14.84       36.23     10.64 o
  16   1  -5      250.18      264.79     16.21 o
  17   1  -5      218.52      241.92     15.73 o
  18   1  -5      232.44      252.16     16.32 o
  19   1  -5      196.71      183.60     13.90 o
  20   1  -5      105.72      137.77     12.81 o
  21   1  -5       41.62       43.08     10.79 o
  22   1  -5      166.24      154.80     14.17 o
  23   1  -5       81.92       95.47     12.56 o
  24   1  -5       18.57       31.56     11.39 o
  25   1  -5        5.62       -0.48     10.93 o
  26   1  -5       19.87       19.81     12.03 o
  27   1  -5       17.99       23.69     12.39 o
  28   1  -5       25.70       34.00     13.20 o
  29   1  -5       23.42        6.65     13.03 o
  30   1  -5      229.33      234.85     19.49 o
  31   1  -5       12.92       17.76     14.54 o
   1   2  -5       26.46       31.61     20.47 o
   2   2  -5       61.08       63.10     13.78 o
   3   2  -5      149.15      160.35     16.71 o
   4   2  -5       67.26       85.33     15.99 o
   5   2  -5        4.54        8.92     12.99 o
   6   2  -5      329.09      336.73     27.52 o
   7   2  -5       85.91      115.59     15.38 o
   8   2  -5      153.28      179.44     17.19 o
   9   2  -5      430.57      407.15     21.60 o
  10   2  -5      362.19      358.16     19.83 o
  11   2  -5      118.25      131.78     12.79 o
  12   2  -5      259.80      282.68     18.14 o
  13   2  -5      323.78      321.83     19.66 o
  14   2  -5       10.28       16.83     11.22 o
  15   2  -5       24.75       32.25     11.52 o
  16   2  -5      116.70      100.90     13.21 o
  17   2  -5       98.59      113.55     13.53 o
  18   2  -5      334.99      348.07     21.26 o
  19   2  -5      319.03      341.85     20.73 o
  20   2  -5       44.15       82.65     13.67 o
  21   2  -5      391.74      393.62     23.00 o
  22   2  -5      264.30      257.86     18.85 o
  23   2  -5      150.52      173.15     16.31 o
  24   2  -5       76.43      103.51     14.82 o
  25   2  -5      344.46      368.03     23.91 o
  26   2  -5       48.91       97.45     15.05 o
  27   2  -5      201.41      193.57     18.10 o
  28   2  -5       79.95       82.87     15.54 o
   0   3  -5      122.54      106.47     24.95 o
   1   3  -5      135.76      170.11     19.37 o
   2   3  -5      286.59      296.13     24.33 o
   3   3  -5       45.89       97.57     27.80 o
   4   3  -5       88.79       86.83     17.05 o
   5   3  -5      112.27       87.38     17.25 o
   6   3  -5       87.16      100.34     17.88 o
   7   3  -5      105.21      120.19     24.92 o
   8   3  -5      137.68      155.00     19.44 o
   9   3  -5      144.71      148.63     22.17 o
  10   3  -5       82.04      103.88     18.23 o
  11   3  -5       66.29       62.64     21.13 o
  12   3  -5       83.77      112.22     18.81 o
  13   3  -5      254.14      289.12     23.89 o
  14   3  -5      306.90      366.59     30.98 o
  15   3  -5      131.68      156.32     20.36 o
  16   3  -5      390.44      364.89     29.58 o
  17   3  -5       34.99       70.90     41.22 o
  18   3  -5      152.35      204.59     51.63 o
  19   3  -5       40.83       53.00     17.93 o
  20   3  -5      180.90      186.10     17.63 o
  21   3  -5       48.32       47.28     14.76 o
   1   4  -5       73.36       87.88     19.98 o
   2   4  -5       35.04       54.24     19.37 o
   3   4  -5       17.74       28.03     19.73 o
   4   4  -5       26.15       18.14     19.03 o
   5   4  -5       18.64       41.60     19.14 o
   0   0  -4     1337.86     1161.52     80.28 o
   2   0  -4     3481.18     2931.63    137.02 o
   4   0  -4     1371.83     1117.73     78.75 o
   6   0  -4      800.42      684.58     51.28 o
   8   0  -4     1813.38     1596.72    107.70 o
  10   0  -4     2178.69     2033.45    103.85 o
  12   0  -4     1982.98     1848.92     92.54 o
  14   0  -4     1129.23     1034.07     58.03 o
  16   0  -4     3156.55     3050.29    149.14 o
  18   0  -4      284.84      251.29     11.55 o
  20   0  -4      595.99      498.71     27.95 o
  22   0  -4        6.35       21.85     20.42 o
  24   0  -4      106.00       68.74     27.60 o
  26   0  -4       46.16       45.47     25.66 o
  28   0  -4       20.13       48.57     26.73 o
  30   0  -4      616.80      647.69     57.29 o
  32   0  -4      318.17      260.09     38.39 o
  34   0  -4      147.47       97.20     32.48 o
  36   0  -4      319.01      268.04     40.94 o
  38   0  -4      147.99      108.66     35.54 o
  40   0  -4      232.59      202.25     41.60 o
  42   0  -4      126.58       73.88     37.37 o
  44   0  -4      249.67      234.27     42.11 o
   1   1  -4      377.27      343.97     13.88 o
   2   1  -4       95.16       76.04      7.78 o
   3   1  -4       43.20       69.12      7.73 o
   4   1  -4      148.63      152.05     11.81 o
   5   1  -4      114.29      122.38      8.87 o
   6   1  -4      501.92      449.67     18.23 o
   7   1  -4       18.80       28.83      8.00 o
   8   1  -4      357.77      331.32     15.66 o
   9   1  -4       75.96       96.26      8.65 o
  10   1  -4      884.95      847.53     29.76 o
  11   1  -4      140.15      176.31     13.22 o
  12   1  -4      559.39      557.61     20.92 o
  13   1  -4      276.52      290.92     17.06 o
  14   1  -4      706.01      712.64     23.46 o
  15   1  -4      830.29      796.73     30.28 o
  16   1  -4      126.96      156.27      9.80 o
  17   1  -4      472.84      469.02     20.90 o
  18   1  -4      559.63      562.05     22.65 o
  19   1  -4      553.78      599.77     23.04 o
  20   1  -4      934.60      855.90     30.36 o
  21   1  -4      465.76      447.82     18.70 o
  22   1  -4      375.19      398.81     19.23 o
  23   1  -4       71.94      132.50     13.41 o
  24   1  -4     1443.53     1378.68     63.88 o
  25   1  -4      455.93      486.50     26.69 o
  26   1  -4      167.56      225.64     18.63 o
  27   1  -4      470.70      513.55     27.59 o
  28   1  -4     1296.17     1213.79     51.41 o
  29   1  -4      122.62      188.83     17.02 o
  30   1  -4      169.88      157.29     17.37 o
  31   1  -4      536.12      512.91     28.79 o
  32   1  -4      296.53      351.34     23.03 o
  33   1  -4      172.14      243.33     26.46 o
  34   1  -4      427.90      422.55     33.85 o
  35   1  -4      429.94      473.45     44.66 o
  36   1  -4      213.95      276.80     30.49 o
  37   1  -4      121.43      181.84     27.63 o
  38   1  -4      652.07      626.06     56.02 o
  39   1  -4       56.08      146.30     27.55 o
  40   1  -4      115.63       99.51     26.91 o
  41   1  -4      126.85      159.59     29.35 o
  42   1  -4      318.14      340.91     49.06 o
  43   1  -4       27.47       94.30     30.80 o
  44   1  -4       74.61       61.24     30.93 o
   0   2  -4      595.19      682.33     52.15 o
   1   2  -4     1443.16     1363.22     67.29 o
   2   2  -4      496.39      549.57     30.82 o
   3   2  -4     1042.53     1012.24     50.09 o
   4   2  -4      137.60      161.34     29.51 o
   5   2  -4      616.34      606.99     29.62 o
   6   2  -4      166.71      202.48     14.24 o
   7   2  -4     1209.64     1164.40     41.92 o
   8   2  -4      142.17      188.73     14.46 o
   9   2  -4      820.13      779.64     37.74 o
  10   2  -4      117.66      168.83     13.09 o
  11   2  -4     1345.64     1324.31     45.74 o
  12   2  -4       51.20       94.11     11.15 o
  13   2  -4      302.63      289.83     21.47 o
  14   2  -4      937.68      858.17     32.15 o
  15   2  -4      949.47      918.96     34.03 o
  16   2  -4      227.57      261.68     16.65 o
  17   2  -4      244.66      230.60     14.92 o
  18   2  -4      184.99      202.25     21.57 o
  19   2  -4      297.55      297.05     19.37 o
  20   2  -4      215.73      198.40     15.10 o
  21   2  -4       93.20      110.27     22.59 o
  22   2  -4       18.33       29.83     11.36 o
  23   2  -4       99.63       89.86     13.19 o
  24   2  -4      113.77       97.73     14.02 o
  25   2  -4      139.76      124.83     14.76 o
  26   2  -4       31.14       52.16     19.80 o
  27   2  -4       47.13       56.71     13.75 o
  28   2  -4      451.76      428.14     24.28 o
  29   2  -4      133.83      176.41     16.79 o
  30   2  -4      400.03      367.82     23.34 o
  31   2  -4       49.22       79.23     15.43 o
  32   2  -4       85.06      119.39     17.07 o
  33   2  -4       39.04       45.15     15.76 o
  34   2  -4      120.63      100.87     18.28 o
  35   2  -4       27.32       28.65     16.44 o
  36   2  -4      148.59      171.55     33.85 o
  37   2  -4       64.84       54.58     18.00 o
  38   2  -4       43.43       55.68     18.66 o
  39   2  -4      282.08      300.47     27.37 o
  40   2  -4       61.21       83.76     19.73 o
  41   2  -4       64.96       74.22     20.04 o
  42   2  -4      161.11      158.25     22.27 o
   1   3  -4       80.68      102.81     16.60 o
   2   3  -4       64.98       79.71     15.43 o
   3   3  -4       55.08       68.74     15.29 o
   4   3  -4      242.67      251.67     22.12 o
   5   3  -4       19.73       44.09     14.40 o
   6   3  -4      594.89      592.37     34.66 o
   7   3  -4      171.70      169.20     17.93 o
   8   3  -4      950.06      890.37     44.83 o
   9   3  -4      362.56      388.38     25.96 o
  10   3  -4      258.93      301.17     23.29 o
  11   3  -4      264.67      264.33     21.21 o
  12   3  -4      340.20      314.55     23.25 o
  13   3  -4      740.89      682.88     39.53 o
  14   3  -4      705.06      664.72     38.34 o
  15   3  -4      113.40      131.81     13.96 o
  16   3  -4       85.44      109.99     13.70 o
  17   3  -4      100.14      119.89     13.77 o
  18   3  -4      487.06      438.81     24.54 o
  19   3  -4      217.10      193.04     16.58 o
  20   3  -4       63.64       74.12     13.68 o
  21   3  -4      151.29      197.39     17.35 o
  22   3  -4      835.08      778.83     34.02 o
  23   3  -4      173.29      187.26     20.06 o
  24   3  -4      258.50      278.63     20.66 o
  25   3  -4      403.37      367.86     23.51 o
  26   3  -4      142.69      169.66     17.78 o
  27   3  -4      254.74      258.43     20.48 o
  28   3  -4      124.22      139.78     17.23 o
  29   3  -4       83.09      105.59     16.94 o
  30   3  -4       52.28       48.00     16.04 o
  31   3  -4      107.90      146.94     18.82 o
  32   3  -4      220.44      238.91     20.38 o
  33   3  -4      104.76      129.81     18.41 o
  34   3  -4      143.50      173.02     28.73 o
  35   3  -4      187.39      185.24     31.34 o
  36   3  -4      392.00      404.69     28.25 o
  37   3  -4      254.15      229.66     22.97 o
  38   3  -4       91.19       99.70     20.58 o
   0   4  -4      799.85      788.53     62.08 o
   1   4  -4       77.50       93.40     18.83 o
   2   4  -4      332.07      369.83     29.52 o
   3   4  -4      106.84      117.67     19.59 o
   4   4  -4      511.94      485.29     35.44 o
   5   4  -4       12.29       36.32     17.31 o
   6   4  -4      235.99      247.97     23.53 o
   7   4  -4        9.84       38.86     17.63 o
   8   4  -4      477.64      469.15     32.43 o
   9   4  -4       37.18       58.99     17.66 o
  10   4  -4      365.74      375.52     28.79 o
  11   4  -4      166.56      159.45     20.99 o
  12   4  -4      118.61      129.25     20.61 o
  13   4  -4        1.69       41.64     20.80 o
  14   4  -4      483.41      471.67     37.40 o
  15   4  -4        9.08       17.72     17.53 o
  16   4  -4      158.25      131.19     20.82 o
  17   4  -4        1.27        4.98     16.71 o
  18   4  -4      305.01      313.42     25.63 o
  19   4  -4       77.02       71.50     18.69 o
  20   4  -4      161.44      153.16     34.62 o
  21   4  -4       29.34       45.85     18.12 o
  22   4  -4      148.39      141.21     21.52 o
  23   4  -4       27.89       52.13     19.48 o
  24   4  -4       78.04       69.90     19.97 o
  25   4  -4       49.03       28.48     18.80 o
  26   4  -4       10.51       14.01     19.48 o
  27   4  -4       29.53       43.97     20.49 o
  28   4  -4      287.98      306.88     49.44 o
  29   4  -4       37.04       61.26     20.88 o
  30   4  -4      166.53      152.34     20.23 o
  31   4  -4       10.48        1.59     20.28 o
   1   5  -4       22.45       10.73     19.33 o
   2   5  -4       28.61       24.73     19.83 o
   3   5  -4        1.40        0.52     19.08 o
   4   5  -4       53.22       61.76     20.82 o
   5   5  -4       12.38       26.06     19.88 o
   6   5  -4      142.41      166.99     25.99 o
   7   5  -4        8.57       63.96     22.99 o
   8   5  -4      295.97      336.54     29.74 o
   9   5  -4        2.05       20.55     25.89 o
  10   5  -4      106.35      109.28     21.84 o
  11   5  -4       72.01      118.37     21.45 o
  12   5  -4      114.18      130.62     22.49 o
  13   5  -4       19.91       37.60     20.35 o
  14   5  -4       33.50       50.73     20.85 o
  15   5  -4       96.93      112.44     22.67 o
  16   5  -4      121.80      116.68     22.83 o
  17   5  -4       43.52       68.60     29.73 o
  18   5  -4      151.64      175.80     24.25 o
  19   5  -4       88.03      106.75     22.79 o
  20   5  -4       81.20       92.13     25.64 o
   2   0  -3      730.44      700.80     25.43 o
   4   0  -3      154.79      154.28     10.86 o
   6   0  -3     1633.82     1567.32     61.48 o
   8   0  -3       58.07       47.88      8.27 o
  10   0  -3     2619.84     2508.49    126.43 o
  12   0  -3      693.92      722.18     28.78 o
  14   0  -3     1028.37     1031.62     46.93 o
  16   0  -3     2827.06     2752.81    108.08 o
  18   0  -3     1205.95     1125.75     50.30 o
  20   0  -3     4867.86     4729.64    184.07 o
  22   0  -3      234.80      249.81     31.11 o
  24   0  -3     9284.04     8469.59    409.22 o
  26   0  -3     4158.70     3989.04    167.61 o
  28   0  -3     2387.04     2229.24    110.50 o
  32   0  -3      110.71       95.82     28.31 o
  34   0  -3     1400.75     1289.10     98.51 o
  36   0  -3      740.54      625.52     58.26 o
  38   0  -3     1609.66     1495.09    112.98 o
  40   0  -3       26.25       79.63     33.04 o
  42   0  -3     1477.54     1452.01    112.11 o
  44   0  -3      148.45      109.67     37.83 o
  46   0  -3      485.59      457.02     55.05 o
  48   0  -3      297.54      348.54     50.97 o
  50   0  -3       68.18       93.94     42.11 o
  52   0  -3      423.21      451.46     59.32 o
   0   1  -3     1579.48     1645.70     58.66 o
   1   1  -3     1614.01     1583.78     38.23 o
   2   1  -3     4791.96     4610.49    110.64 o
   3   1  -3      934.93      942.16     28.69 o
   4   1  -3     1044.37     1017.60     34.58 o
   5   1  -3     2356.88     2264.62     65.45 o
   6   1  -3      586.50      586.13     25.92 o
   7   1  -3     1782.26     1790.55     54.63 o
   8   1  -3     2550.66     2479.25     68.89 o
   9   1  -3     1414.32     1403.45     41.84 o
  10   1  -3      490.52      461.42     15.39 o
  11   1  -3      851.15      826.03     28.76 o
  12   1  -3     2282.50     2194.61     61.63 o
  13   1  -3     1914.61     1782.16     50.05 o
  14   1  -3       54.34       71.50      7.82 o
  15   1  -3      750.68      721.96     22.25 o
  16   1  -3     2641.77     2568.90     72.67 o
  17   1  -3      773.87      788.41     23.93 o
  18   1  -3      647.88      644.87     18.79 o
  19   1  -3      451.12      468.05     15.56 o
  20   1  -3     1726.03     1637.55     51.64 o
  21   1  -3      878.74      870.90     28.72 o
  22   1  -3        4.85       28.41      5.93 o
  23   1  -3      269.93      281.58     14.22 o
  24   1  -3      166.68      167.54     11.24 o
  25   1  -3       94.28      102.56      9.58 o
  26   1  -3      484.14      474.60     21.27 o
  27   1  -3       41.07       83.12      9.81 o
  28   1  -3     1009.93      983.79     41.68 o
  29   1  -3      514.23      507.56     33.78 o
  30   1  -3      799.40      760.03     45.70 o
  31   1  -3      123.31      174.29     21.85 o
  32   1  -3      672.35      597.48     38.85 o
  33   1  -3      128.05      140.27     21.78 o
  34   1  -3       87.61       53.13     19.12 o
  35   1  -3       24.88       47.74     21.51 o
  36   1  -3      423.65      401.87     31.57 o
  37   1  -3       41.72       48.38     31.11 o
  38   1  -3       40.98       40.81     31.92 o
  39   1  -3       92.47      119.72     24.54 o
  40   1  -3       17.23       27.93     21.79 o
  41   1  -3       54.21       28.48     23.62 o
  42   1  -3      442.83      401.50     35.50 o
  43   1  -3       21.01       46.76     22.70 o
  44   1  -3       64.71       86.62     26.94 o
  45   1  -3      110.23      157.11     27.78 o
  46   1  -3      658.33      629.56     45.38 o
  47   1  -3       59.62       45.23     27.76 o
  48   1  -3        1.10       44.19     26.43 o
  49   1  -3       79.45      132.11     30.16 o
  50   1  -3      218.00      218.04     32.56 o
  51   1  -3       57.43      105.81     28.78 o
  52   1  -3       64.67       49.79     39.46 o
   1   2  -3      309.02      347.43     14.02 o
   2   2  -3      557.43      574.72     19.89 o
   3   2  -3      278.54      307.49     12.30 o
   4   2  -3      368.36      390.01     13.56 o
   5   2  -3      354.79      357.72     13.03 o
   6   2  -3      621.15      598.38     20.62 o
   7   2  -3      394.58      395.56     19.51 o
   8   2  -3      454.64      423.56     17.68 o
   9   2  -3      743.85      765.40     27.59 o
  10   2  -3      887.94      839.80     30.34 o
  11   2  -3      431.13      379.47     15.78 o
  12   2  -3      145.76      151.67      9.55 o
  13   2  -3      973.05      951.36     33.96 o
  14   2  -3      251.71      264.29     13.20 o
  15   2  -3      595.89      573.63     20.52 o
  16   2  -3      175.51      190.87      9.91 o
  17   2  -3     1638.73     1643.95     48.79 o
  18   2  -3       98.06      122.49     11.09 o
  19   2  -3     1251.75     1169.93     38.30 o
  20   2  -3      927.19      926.26     29.92 o
  21   2  -3      561.35      604.82     23.13 o
  22   2  -3     1412.73     1368.71     43.07 o
  23   2  -3      996.35      979.71     33.46 o
  24   2  -3      171.93      276.30     24.49 o
  25   2  -3     3183.80     2919.55    114.04 o
  26   2  -3      521.71      608.31     29.30 o
  27   2  -3      852.82      875.68     37.40 o
  28   2  -3      375.05      435.07     25.19 o
  29   2  -3     2213.68     2024.95     79.78 o
  30   2  -3       54.24      118.73     15.22 o
  31   2  -3      529.06      488.61     28.03 o
  32   2  -3      105.31      132.09     17.54 o
  33   2  -3      534.34      534.65     30.36 o
  34   2  -3       78.27       92.51     16.53 o
  35   2  -3      799.88      713.99     37.46 o
  36   2  -3      113.87      142.28     23.16 o
  37   2  -3      723.71      702.80     43.24 o
  38   2  -3      153.17      189.21     26.59 o
  39   2  -3      447.55      449.90     35.14 o
  40   2  -3      178.96      211.85     26.91 o
  41   2  -3      169.85      124.63     28.06 o
  42   2  -3       93.07      138.19     26.24 o
  43   2  -3      679.91      604.38     44.47 o
  44   2  -3      144.88      231.91     71.00 o
  45   2  -3      110.73      109.33     29.99 o
  46   2  -3        0.40       19.01     26.71 o
  47   2  -3      267.12      254.52     32.79 o
  48   2  -3        8.26       50.09     36.43 o
  49   2  -3      100.73      100.07     29.52 o
  50   2  -3      357.19      399.18     39.96 o
   0   3  -3     5693.38     5782.36    266.67 o
   1   3  -3     2635.44     2718.22     89.11 o
   2   3  -3      151.77      195.00     13.43 o
   3   3  -3     1094.00     1102.84     37.38 o
   4   3  -3     2222.85     2221.67     89.82 o
   6   3  -3      735.28      717.90     32.58 o
   7   3  -3      640.51      636.64     32.62 o
   8   3  -3      102.87      104.84     11.80 o
   9   3  -3      636.62      630.03     29.34 o
  10   3  -3     1086.86     1091.53     48.69 o
  11   3  -3      538.04      546.04     26.78 o
  12   3  -3      208.18      205.24     13.20 o
  13   3  -3      145.56      150.30     10.96 o
  14   3  -3     2143.19     2097.89     70.97 o
  15   3  -3      296.73      318.13     19.45 o
  16   3  -3       79.62       73.91     12.16 o
  17   3  -3      265.13      271.29     17.87 o
  18   3  -3      969.17      869.75     38.63 o
  19   3  -3      151.88      177.79     15.36 o
  20   3  -3        3.01       11.08     11.67 o
  21   3  -3      166.64      189.79     15.80 o
  22   3  -3      731.70      725.10     32.82 o
  23   3  -3        3.26       26.28     12.75 o
  24   3  -3      147.66      144.12     14.89 o
  25   3  -3       19.44       34.90     12.90 o
  26   3  -3      168.33      149.46     17.02 o
  27   3  -3      253.21      223.68     18.47 o
  28   3  -3       58.88       80.17     19.15 o
  29   3  -3       11.06       24.70     14.37 o
  30   3  -3      213.68      179.41     18.22 o
  31   3  -3       29.89       36.89     15.27 o
  32   3  -3      328.42      355.28     23.42 o
  33   3  -3      147.80      141.54     18.69 o
  34   3  -3       47.45       77.12     17.00 o
  35   3  -3      137.73       99.06     17.57 o
  36   3  -3       79.14       58.31     16.79 o
  37   3  -3      165.75      150.85     20.18 o
  38   3  -3       49.03       37.42     18.03 o
  39   3  -3       46.37       56.32     18.84 o
  40   3  -3        9.61       27.72     18.20 o
  41   3  -3      212.23      168.99     22.11 o
  42   3  -3        4.09       20.05     19.56 o
  43   3  -3       22.90       23.34     25.87 o
  44   3  -3      125.37      142.11     22.41 o
  45   3  -3      279.56      276.66     39.56 o
  46   3  -3       33.03       42.58     21.05 o
   1   4  -3      609.22      590.43     35.90 o
   2   4  -3      268.15      280.69     24.95 o
   3   4  -3      524.05      491.94     31.86 o
   4   4  -3     1727.84     1686.26     84.21 o
   5   4  -3      214.86      207.69     21.27 o
   6   4  -3      137.61      140.99     21.82 o
   7   4  -3       20.92        1.52     15.20 o
   8   4  -3     1033.47      969.27     50.35 o
   9   4  -3       21.18       69.02     16.38 o
  10   4  -3      130.43      130.67     18.43 o
  11   4  -3      122.82      121.16     21.05 o
  12   4  -3      936.08      857.37     46.29 o
  13   4  -3      110.97      107.28     17.38 o
  14   4  -3       27.09       34.41     15.85 o
  15   4  -3       24.99        5.25     15.93 o
  16   4  -3      379.46      341.42     25.19 o
  17   4  -3       22.53       53.29     15.95 o
  18   4  -3      608.70      595.14     41.63 o
  19   4  -3       83.55       93.22     18.10 o
  20   4  -3       10.00       25.71     16.75 o
  21   4  -3        4.60       24.62     17.27 o
  22   4  -3      966.36      967.59     52.16 o
  23   4  -3       26.40       47.29     21.64 o
  24   4  -3       15.25       35.20     18.39 o
  25   4  -3        0.18       29.05     17.94 o
  26   4  -3      885.86      792.40     45.53 o
  27   4  -3       48.46       60.84     15.78 o
  28   4  -3      194.47      178.27     19.05 o
  29   4  -3       20.01       59.43     16.49 o
  30   4  -3      827.26      716.49     36.67 o
  31   4  -3        5.32       85.28     17.89 o
  32   4  -3      297.64      325.09     24.26 o
  33   4  -3       24.53       35.62     17.83 o
  34   4  -3      134.28      148.84     19.80 o
  35   4  -3       33.81       64.32     19.22 o
  36   4  -3      516.11      510.55     30.83 o
  37   4  -3        2.31       25.01     18.86 o
  38   4  -3       42.07       70.13     19.92 o
  39   4  -3        6.80       31.08     21.98 o
  40   4  -3      486.88      517.72     35.45 o
  41   4  -3        4.54       80.74     22.98 o
   0   5  -3     1402.19     1418.27     96.52 o
   1   5  -3      443.27      445.89     34.27 o
   2   5  -3       39.28       83.55     19.41 o
   3   5  -3      112.91      167.62     21.24 o
   4   5  -3      451.88      462.56     32.01 o
   5   5  -3      233.87      269.37     24.86 o
   6   5  -3        9.65       11.88     17.15 o
   7   5  -3       11.40       19.11     64.13 o
   8   5  -3      282.99      255.15     25.28 o
   9   5  -3      116.32      126.42     20.93 o
  10   5  -3      479.42      446.88     32.42 o
  11   5  -3       19.51       40.28     18.83 o
  12   5  -3       22.56       61.68     19.07 o
  13   5  -3      397.11      433.86     31.81 o
  14   5  -3      445.36      450.17     33.37 o
  15   5  -3       21.11       22.93     18.98 o
  16   5  -3       26.93       46.98     19.47 o
  17   5  -3      152.95      174.69     23.12 o
  18   5  -3      302.79      306.15     28.21 o
  19   5  -3       21.44       44.78     19.49 o
  20   5  -3       34.95       32.79     19.93 o
  21   5  -3       29.35       16.95     19.94 o
  22   5  -3       28.93       32.82     20.05 o
  23   5  -3      203.43      175.37     24.61 o
  24   5  -3        5.08       19.31     20.69 o
  25   5  -3      147.54      136.57     24.39 o
  26   5  -3       64.79       36.11     35.16 o
  27   5  -3       79.22      103.74     23.51 o
  28   5  -3      103.34      127.24     24.89 o
  29   5  -3       12.47       61.11     24.13 o
  30   5  -3      249.51      248.66     29.02 o
  31   5  -3       13.26       52.70     47.63 o
  32   5  -3       63.14       87.18     24.89 o
  33   5  -3       44.00       41.99     24.58 o
  34   5  -3      138.91      107.08     26.33 o
   1   6  -3       62.44       36.87     20.53 o
   2   6  -3       26.75       23.39     30.19 o
   3   6  -3      241.45      257.13     27.24 o
   4   6  -3       15.34       26.47     20.71 o
   5   6  -3       59.56       29.28     23.78 o
   6   6  -3      235.98      235.48     27.41 o
   7   6  -3       12.04       12.52     21.19 o
   8   6  -3      278.34      275.87     28.03 o
   9   6  -3       13.43       41.93     21.03 o
  10   6  -3       78.88      101.64     23.63 o
  11   6  -3       20.79       56.19     22.20 o
  12   6  -3      142.47      143.86     24.56 o
  13   6  -3       33.34       70.97     21.89 o
  14   6  -3       48.92       54.88     21.46 o
  15   6  -3       32.41       30.40     22.07 o
  16   6  -3       31.98       33.34     22.60 o
  17   6  -3       47.89       58.60     23.51 o
  18   6  -3       94.22       97.40     24.63 o
  19   6  -3       56.21      106.42     24.64 o
  20   6  -3       39.66       79.31     24.51 o
  21   6  -3      231.13      202.65     33.83 o
   0   0  -2     6045.14     6156.40    299.50 o
   2   0  -2    12590.17    12635.31    420.58 o
   4   0  -2     5470.95     5459.93    225.51 o
   6   0  -2     4578.53     4521.57    173.77 o
   8   0  -2    12632.71    12481.11    426.73 o
  10   0  -2     2860.49     2787.36    107.52 o
  12   0  -2     9141.80     9063.27    356.83 o
  14   0  -2     1232.03     1230.39     45.97 o
  16   0  -2     8681.05     8316.28    338.34 o
  18   0  -2     1306.64     1265.18     56.13 o
  20   0  -2     2113.85     1933.71     83.39 o
  22   0  -2      390.16      321.68     19.11 o
  24   0  -2     1633.21     1617.34     73.60 o
  26   0  -2      583.88      569.68     33.65 o
  28   0  -2      610.86      554.86     32.16 o
  30   0  -2      403.31      406.66     35.09 o
  32   0  -2     4434.67     4195.19    169.41 o
  34   0  -2     1464.42     1452.63     59.65 o
  36   0  -2      292.14      325.22     23.60 o
  38   0  -2      247.51      284.59     21.98 o
  40   0  -2      758.06      797.24     49.58 o
  42   0  -2      381.90      417.63     28.84 o
  44   0  -2      897.65      815.76     70.08 o
  46   0  -2     1163.33     1054.58     85.46 o
  48   0  -2      506.83      531.42     57.44 o
  50   0  -2      643.21      636.29     65.33 o
  52   0  -2      193.83      225.46     45.32 o
  54   0  -2      412.38      461.54     58.81 o
  56   0  -2      237.07      241.30     49.70 o
   1   1  -2      164.34      172.48      5.60 o
   2   1  -2      283.94      276.96      9.59 o
   3   1  -2     1223.80     1359.80     39.82 o
   4   1  -2      239.83      252.80      9.28 o
   5   1  -2      973.81     1100.15     28.05 o
   6   1  -2     1671.57     1687.20     45.71 o
   7   1  -2      184.25      179.02      7.00 o
   8   1  -2      973.67     1056.14     27.96 o
   9   1  -2     2268.90     2356.65     61.87 o
  10   1  -2     5423.33     5579.17    147.23 o
  11   1  -2     1121.56     1269.24     30.30 o
  12   1  -2      909.32      930.38     22.98 o
  13   1  -2      861.91      881.33     25.38 o
  14   1  -2      741.42      792.03     19.91 o
  15   1  -2     1077.67     1117.36     30.22 o
  16   1  -2     2245.72     2273.55     67.45 o
  17   1  -2     3443.95     3580.11     98.42 o
  18   1  -2     5586.44     5619.12    146.98 o
  19   1  -2     5127.14     5307.95    152.12 o
  20   1  -2     9250.26     9132.97    258.99 o
  21   1  -2     1516.39     1660.52     82.37 o
  22   1  -2      137.77      197.65     26.38 o
  23   1  -2     1575.00     1580.71     56.06 o
  24   1  -2     3502.75     3338.05    121.88 o
  25   1  -2      724.46      782.76     37.24 o
  26   1  -2     1509.40     1454.25     46.60 o
  27   1  -2     1306.73     1307.07     45.53 o
  28   1  -2     1697.48     1626.73     60.34 o
  29   1  -2     2004.35     1971.82     67.67 o
  30   1  -2      597.71      625.96     26.15 o
  31   1  -2      681.09      696.40     26.26 o
  32   1  -2     1031.36      997.75     37.65 o
  33   1  -2     1627.52     1635.89     59.29 o
  34   1  -2     1546.32     1514.70     58.58 o
  35   1  -2     1308.14     1378.71     66.36 o
  36   1  -2     1803.26     1629.78     81.32 o
  37   1  -2      496.11      558.96     34.64 o
  38   1  -2      544.74      493.58     34.49 o
  39   1  -2      404.52      411.61     24.96 o
  40   1  -2      690.76      701.98     34.56 o
  41   1  -2      309.89      320.19     21.88 o
  42   1  -2      367.67      373.42     34.04 o
  43   1  -2      710.53      653.01     34.12 o
  44   1  -2      295.57      319.65     23.33 o
  45   1  -2      414.25      438.18     27.59 o
  46   1  -2      230.56      255.62     21.76 o
  47   1  -2      266.44      305.75     32.06 o
  48   1  -2      134.64      196.10     29.97 o
  49   1  -2       62.90       73.22     24.84 o
  50   1  -2       48.83       20.00     24.90 o
  51   1  -2       39.94       76.98     29.28 o
  52   1  -2      187.57      231.64     36.15 o
  53   1  -2      121.02      138.21     28.41 o
  54   1  -2      335.18      346.38     37.39 o
  55   1  -2       40.38       95.07     30.53 o
  56   1  -2      126.53      158.88     30.19 o
  57   1  -2       12.16       27.53     27.92 o
   0   2  -2     1107.62     1143.63     59.27 o
   1   2  -2     4032.55     4112.67    137.73 o
   2   2  -2      772.64      817.44     31.01 o
   3   2  -2     3509.72     3361.45    112.87 o
   4   2  -2      518.38      525.61     21.74 o
   5   2  -2     6643.93     6986.56    210.42 o
   6   2  -2     1070.11     1055.12     40.48 o
   7   2  -2     4759.29     4675.37    155.75 o
   8   2  -2     1125.92     1283.77     45.71 o
   9   2  -2     6448.28     6509.78    207.67 o
  10   2  -2     1338.92     1435.45     50.40 o
  11   2  -2     4125.82     4051.50    128.98 o
  12   2  -2     1886.90     1884.61     64.39 o
  13   2  -2      191.72      156.86      8.02 o
  14   2  -2     1256.89     1246.22     36.33 o
  15   2  -2     5461.93     5479.27    145.37 o
  16   2  -2      372.91      444.66     16.71 o
  17   2  -2     1435.37     1518.81     53.55 o
  18   2  -2     1931.13     1907.00     59.72 o
  19   2  -2     1394.37     1367.53     43.80 o
  20   2  -2      759.96      768.16     25.84 o
  21   2  -2      884.99      880.87     30.03 o
  22   2  -2      258.31      286.53     13.06 o
  23   2  -2      256.40      269.81     12.88 o
  24   2  -2      324.35      293.88     13.09 o
  25   2  -2      237.65      258.00     13.34 o
  26   2  -2      211.19      197.39     12.11 o
  27   2  -2       39.30       54.76      9.34 o
  28   2  -2      271.98      274.97     15.60 o
  29   2  -2      141.18      153.41     11.96 o
  30   2  -2      288.24      298.82     15.61 o
  31   2  -2       28.94       60.29     10.27 o
  32   2  -2      835.78      731.24     45.50 o
  33   2  -2      541.76      522.37     35.31 o
  34   2  -2      661.36      612.74     37.99 o
  35   2  -2       42.02       69.50     18.58 o
  36   2  -2      268.51      288.57     26.66 o
  37   2  -2      522.98      461.68     33.39 o
  38   2  -2        2.78       -4.80     19.73 o
  39   2  -2       12.14       19.84     20.60 o
  40   2  -2       34.65       15.16     20.17 o
  41   2  -2       51.43       74.39     35.16 o
  42   2  -2      458.71      406.47     33.45 o
  43   2  -2      245.15      250.82     29.56 o
  44   2  -2       16.47       56.17     23.39 o
  45   2  -2      746.86      664.56     35.05 o
  46   2  -2      383.41      426.75     27.82 o
  47   2  -2      397.54      383.97     30.02 o
  48   2  -2      147.81      154.30     20.68 o
  49   2  -2      273.44      239.55     23.80 o
  50   2  -2       16.49        8.06     25.63 o
  51   2  -2      157.22      114.95     28.50 o
  52   2  -2      143.82      105.53     29.47 o
  53   2  -2      173.03      190.15     31.57 o
  54   2  -2       19.42       32.67     28.53 o
  55   2  -2      178.19      166.23     32.25 o
   1   3  -2      351.22      323.60     14.99 o
   2   3  -2       96.16       80.73      8.14 o
   3   3  -2       36.37       51.17      7.64 o
   4   3  -2      573.46      553.08     22.73 o
   5   3  -2      489.45      470.89     19.45 o
   6   3  -2      578.27      577.01     21.57 o
   7   3  -2      278.06      315.46     15.31 o
   8   3  -2     1401.41     1387.96     49.94 o
   9   3  -2     1318.46     1380.51     55.52 o
  10   3  -2     1458.03     1447.22     56.03 o
  11   3  -2      761.19      686.78     29.81 o
  12   3  -2     1429.01     1412.22     61.27 o
  13   3  -2      317.69      328.34     18.90 o
  14   3  -2      730.24      729.93     30.62 o
  15   3  -2      138.02      133.22     10.94 o
  16   3  -2      388.04      371.81     15.66 o
  17   3  -2     1103.45     1083.32     35.80 o
  18   3  -2      434.72      453.00     18.22 o
  19   3  -2     1171.02     1158.36     36.67 o
  20   3  -2      311.25      323.95     14.33 o
  21   3  -2      714.94      671.12     23.97 o
  22   3  -2     1137.26     1144.75     38.65 o
  23   3  -2      507.68      540.33     19.90 o
  24   3  -2      588.94      571.70     20.18 o
  25   3  -2      896.76      813.59     28.43 o
  26   3  -2     1740.74     1607.09     70.74 o
  27   3  -2      763.48      764.84     35.15 o
  28   3  -2      438.80      473.19     23.52 o
  29   3  -2     1108.72     1072.09     46.52 o
  30   3  -2      927.54      950.04     44.72 o
  31   3  -2      332.20      404.52     23.46 o
  32   3  -2      531.17      518.57     26.82 o
  33   3  -2      516.40      501.83     29.64 o
  34   3  -2      595.27      602.56     29.94 o
  35   3  -2      714.05      680.79     43.88 o
  36   3  -2      296.07      417.58     25.23 o
  37   3  -2      448.46      465.24     26.90 o
  38   3  -2      242.94      329.19     22.51 o
  39   3  -2      355.49      376.46     26.92 o
  40   3  -2     1573.22     1467.85     66.38 o
  41   3  -2      129.08      215.44     20.99 o
  42   3  -2       65.81       91.11     18.73 o
  43   3  -2       53.10       50.65     27.17 o
  44   3  -2      522.38      521.80     31.48 o
  45   3  -2        1.76       29.95     17.43 o
  46   3  -2      139.50      119.86     21.19 o
  47   3  -2       79.84       72.22     20.44 o
  48   3  -2      108.92      113.47     21.38 o
  49   3  -2      121.12      122.21     20.72 o
  50   3  -2      234.61      268.51     25.06 o
  51   3  -2       74.72       66.73     18.40 o
  52   3  -2      140.75      163.79     24.50 o
   0   4  -2     2956.34     3106.90    156.22 o
   1   4  -2       59.91       77.51     12.64 o
   3   4  -2        7.43       53.98     10.27 o
   4   4  -2     3689.67     3703.41    133.25 o
   5   4  -2      617.16      624.19     27.35 o
   6   4  -2     2272.64     2233.54     73.28 o
   7   4  -2      841.40      788.51     31.51 o
   8   4  -2     1334.12     1310.46     51.49 o
   9   4  -2      302.78      373.12     20.93 o
  10   4  -2     1550.22     1525.60     64.79 o
  11   4  -2      187.04      234.88     16.60 o
  12   4  -2     1724.82     1670.53     74.73 o
  13   4  -2       86.95      115.44     13.19 o
  14   4  -2      548.98      569.60     38.75 o
  15   4  -2      277.47      303.05     40.30 o
  16   4  -2      554.62      556.42     37.66 o
  17   4  -2        1.22        3.84     14.33 o
  18   4  -2     1080.58     1060.49     60.85 o
  19   4  -2        1.89        7.21     14.99 o
  20   4  -2      253.89      281.17     22.53 o
  21   4  -2       15.83       11.53     16.48 o
  22   4  -2      345.96      404.05     29.96 o
  23   4  -2       82.63       76.79     17.69 o
  24   4  -2       65.27       89.02     18.74 o
  25   4  -2      212.65      251.31     23.62 o
  26   4  -2       45.15       43.74     18.31 o
  27   4  -2       14.03        2.25     16.26 o
  28   4  -2       82.80      122.46     29.89 o
  29   4  -2      318.25      317.39     22.51 o
  30   4  -2       82.70       87.62     15.85 o
  31   4  -2        3.44        2.80     15.31 o
  32   4  -2      168.83      211.09     19.90 o
  33   4  -2       64.11       97.31     17.33 o
  34   4  -2      273.27      247.38     27.01 o
  35   4  -2      116.21      131.15     18.79 o
  36   4  -2        3.98        9.14     17.27 o
  37   4  -2       87.76       94.12     18.81 o
  38   4  -2      128.50      113.30     19.68 o
  39   4  -2        3.32       -4.36     17.82 o
  40   4  -2      164.47      160.46     21.65 o
  41   4  -2      103.81      130.09     20.65 o
  42   4  -2       42.68       35.14     19.71 o
  43   4  -2       16.10       54.89     19.91 o
  44   4  -2      381.24      374.15     28.46 o
  45   4  -2      209.14      224.60     35.58 o
  46   4  -2       65.74      103.55     21.86 o
  47   4  -2       22.26      -10.76     27.68 o
   1   5  -2      535.89      517.14     33.20 o
   2   5  -2      345.81      296.36     25.82 o
   3   5  -2      117.79      135.06     40.61 o
   4   5  -2      397.19      421.17     29.97 o
   5   5  -2      134.58      114.16     22.33 o
   6   5  -2      283.05      251.24     36.89 o
   7   5  -2      423.59      365.84     64.98 o
   8   5  -2      443.70      402.37     31.16 o
   9   5  -2      691.47      651.81     42.12 o
  10   5  -2      240.80      282.16     25.50 o
  11   5  -2      257.98      317.85     26.55 o
  12   5  -2      644.79      611.70     39.83 o
  13   5  -2      160.34      135.59     20.09 o
  14   5  -2       92.36       94.65     19.69 o
  15   5  -2      119.73      134.84     20.22 o
  16   5  -2       96.39      112.54     35.56 o
  17   5  -2      275.72      272.53     23.94 o
  18   5  -2      755.08      697.70     43.50 o
  19   5  -2       45.48       89.61     19.51 o
  20   5  -2      331.29      346.97     27.14 o
  21   5  -2       86.13      101.76     20.81 o
  22   5  -2      486.14      481.67     35.22 o
  23   5  -2      375.80      333.04     48.04 o
  24   5  -2      186.83      198.59     24.56 o
  25   5  -2      188.88      196.79     32.41 o
  26   5  -2      283.61      271.86     34.52 o
  27   5  -2       35.12       81.05     21.93 o
  28   5  -2      307.30      269.38     38.42 o
  29   5  -2       59.88       73.26     22.94 o
  30   5  -2       76.03       53.31     26.25 o
  31   5  -2      129.47      141.77     27.88 o
  32   5  -2      238.39      269.41     61.18 o
  33   5  -2       82.75       88.93     23.18 o
  34   5  -2       45.29       66.01     24.64 o
  35   5  -2      119.80      163.57     30.83 o
  36   5  -2      175.13      198.07     33.15 o
  37   5  -2       39.16      111.58     26.38 o
  38   5  -2      161.44      177.91     28.51 o
  39   5  -2      156.01      188.42     29.50 o
  40   5  -2      209.95      231.16     31.14 o
  41   5  -2      175.15      263.73     32.67 o
   0   6  -2      381.74      366.57     43.33 o
   1   6  -2      176.98      244.14     25.80 o
   2   6  -2      225.10      243.38     25.67 o
   3   6  -2      208.25      212.99     24.54 o
   4   6  -2       52.47       61.29     20.43 o
   5   6  -2      142.89      164.69     23.99 o
   6   6  -2       72.79      103.44     22.01 o
   7   6  -2       86.41       73.24     20.30 o
   8   6  -2       25.30       -0.19     41.55 o
   9   6  -2      122.97      105.37     22.07 o
  10   6  -2       48.16       24.12     27.47 o
  11   6  -2       76.77       21.88     21.02 o
  12   6  -2        3.13       21.78     20.54 o
  13   6  -2      378.66      331.66     35.72 o
  14   6  -2      131.01      136.54     23.80 o
  15   6  -2      108.99      142.89     24.18 o
  16   6  -2      195.02      226.65     26.59 o
  17   6  -2      146.81      175.03     24.91 o
  18   6  -2      238.22      236.77     27.59 o
  19   6  -2       27.07       52.59     22.32 o
  20   6  -2      215.35      186.44     26.39 o
  21   6  -2       14.14       48.12     22.15 o
  22   6  -2       11.42      -14.93     28.23 o
  23   6  -2       17.70        9.21     22.27 o
  24   6  -2       30.79       32.39     27.27 o
  25   6  -2       17.10       40.23     23.10 o
  26   6  -2      113.20      106.85     24.62 o
  27   6  -2       42.00       61.44     32.05 o
  28   6  -2      124.18      156.27     27.37 o
  29   6  -2       51.83       78.88     24.92 o
  30   6  -2      253.51      321.15     53.23 o
  31   6  -2       29.22        4.42     32.99 o
   1   7  -2       11.68      -17.67     22.13 o
   2   7  -2       15.30       24.79     23.00 o
   3   7  -2        6.42        4.21     22.61 o
   4   7  -2      115.54      105.54     25.43 o
   5   7  -2       22.51        8.33     27.09 o
   6   7  -2      106.54       95.98     24.59 o
   7   7  -2        5.00      -15.30     22.30 o
   8   7  -2       26.93        5.97     23.46 o
   9   7  -2        7.98       16.03     24.06 o
  10   7  -2      113.50      106.17     26.25 o
  11   7  -2       52.50       73.06     24.33 o
  12   7  -2       85.97       81.42     35.11 o
  13   7  -2        8.08       44.78     24.28 o
   2   0  -1      212.02      206.63      7.30 o
   4   0  -1     1530.76     1590.60     53.18 o
   6   0  -1     2431.06     2408.99     74.41 o
   8   0  -1    50225.10    50077.96   1529.49 o
  10   0  -1    19858.84    21001.82    683.18 o
  12   0  -1     2778.25     2775.24     83.85 o
  14   0  -1     6759.44     6983.40    235.95 o
  16   0  -1     1932.25     1895.06     62.60 o
  18   0  -1     7801.97     7751.84    228.72 o
  20   0  -1     6011.22     6075.56    217.70 o
  22   0  -1     4967.41     4752.80    148.83 o
  24   0  -1     4129.52     4192.28    138.30 o
  26   0  -1     6210.96     5894.97    179.50 o
  28   0  -1     8448.78     8225.18    259.61 o
  30   0  -1     1808.47     1664.06     54.65 o
  32   0  -1     4481.37     4269.57    132.89 o
  34   0  -1     3275.24     3099.14    128.69 o
  36   0  -1     5451.73     5094.40    250.81 o
  38   0  -1     1299.17     1130.51     60.79 o
  40   0  -1     2996.50     2725.74    137.09 o
  42   0  -1      127.82      162.97     19.26 o
  44   0  -1     1405.34     1323.87     71.47 o
  46   0  -1       74.84      108.75     19.16 o
  48   0  -1      343.69      344.16     28.05 o
  50   0  -1     1031.06      987.27     57.56 o
  52   0  -1       11.78       45.26     35.69 o
  54   0  -1      364.07      345.69     49.19 o
  56   0  -1       77.15       57.33     39.26 o
  58   0  -1      152.22      137.83     40.78 o
  60   0  -1       21.63       -5.86     38.14 o
   0   1  -1    33838.88    33493.72   1289.01 o
   1   1  -1     5603.20     5733.36    162.66 o
   2   1  -1     6345.12     6680.75    209.33 o
   3   1  -1     9383.75     9551.97    257.97 o
   4   1  -1     5759.62     5802.08    193.37 o
   5   1  -1     6924.11     7044.81    211.61 o
   6   1  -1     3171.39     3436.67    102.84 o
   7   1  -1     7280.13     7397.90    221.78 o
   8   1  -1    10574.75    10741.81    319.88 o
   9   1  -1    11251.58    11343.32    315.52 o
  10   1  -1    14163.33    14568.06    391.48 o
  11   1  -1     9793.67     9984.54    289.42 o
  12   1  -1    14126.08    14334.35    409.44 o
  13   1  -1      789.95      968.99     31.76 o
  14   1  -1     2038.77     1987.56     55.35 o
  15   1  -1     4050.24     4168.68    119.58 o
  16   1  -1     1981.55     1999.46     59.76 o
  17   1  -1     1412.08     1372.13     35.82 o
  18   1  -1     2803.50     2810.65     69.80 o
  19   1  -1     3752.85     3960.56    108.71 o
  20   1  -1      422.37      474.76     22.58 o
  21   1  -1     2235.55     2353.90     59.61 o
  22   1  -1      331.74      335.33     12.43 o
  23   1  -1     1492.22     1482.86     37.87 o
  24   1  -1      214.27      221.69      9.82 o
  25   1  -1      211.11      208.36      8.63 o
  26   1  -1      163.85      194.02      8.04 o
  27   1  -1      569.98      538.44     15.66 o
  28   1  -1      630.93      595.54     18.37 o
  29   1  -1      250.71      265.88     11.70 o
  30   1  -1      403.79      403.05     13.26 o
  31   1  -1      137.35      150.39      8.71 o
  32   1  -1      778.42      768.60     25.08 o
  33   1  -1        1.26       49.90      6.88 o
  34   1  -1     1036.80      965.17     36.63 o
  35   1  -1       20.88       42.49      9.11 o
  36   1  -1      107.99      130.69     11.17 o
  37   1  -1      333.82      345.25     17.37 o
  38   1  -1      284.30      343.07     17.88 o
  39   1  -1      229.21      234.49     14.63 o
  40   1  -1      119.58      130.59     12.43 o
  41   1  -1      265.80      254.51     15.66 o
  42   1  -1      146.63      198.85     14.59 o
  43   1  -1      819.78      908.96     36.57 o
  44   1  -1     2450.15     2276.78     82.37 o
  45   1  -1      370.24      471.47     31.61 o
  46   1  -1      230.94      231.36     16.48 o
  47   1  -1       26.41       84.97     17.28 o
  48   1  -1      677.49      622.42     33.84 o
  49   1  -1      121.44      162.60     19.47 o
  50   1  -1       68.85       94.28     18.24 o
  51   1  -1       93.12      102.46     18.36 o
  52   1  -1      392.59      420.09     27.93 o
  53   1  -1      272.92      286.37     24.30 o
  54   1  -1      227.64      260.86     33.48 o
  55   1  -1      158.03      170.94     30.86 o
  56   1  -1      177.45      188.67     30.75 o
  57   1  -1      185.58      205.76     31.69 o
  58   1  -1      297.10      258.70     34.05 o
  59   1  -1       73.81      126.01     29.74 o
   1   2  -1      558.27      551.72     20.32 o
   2   2  -1      142.18      164.80      8.55 o
   3   2  -1      360.38      383.58     14.56 o
   4   2  -1      438.14      431.36     16.41 o
   5   2  -1     1657.33     1717.66     59.86 o
   6   2  -1      132.84      120.00      7.08 o
   7   2  -1     1832.89     1846.31     58.87 o
   8   2  -1     2501.88     2606.16     79.56 o
   9   2  -1     4142.78     4351.00    146.30 o
  10   2  -1     2512.91     2436.30     85.00 o
  11   2  -1     1496.34     1422.30     52.13 o
  12   2  -1     1644.24     1769.06     52.89 o
  13   2  -1     2426.29     2528.86     83.44 o
  14   2  -1     2311.79     2374.43     73.90 o
  15   2  -1     4018.40     4223.49    129.23 o
  16   2  -1     1208.24     1360.74     43.71 o
  17   2  -1     6876.71     6768.80    183.69 o
  18   2  -1     1744.51     1906.66     54.15 o
  19   2  -1     5591.92     5511.01    152.56 o
  20   2  -1      143.27      176.73      8.85 o
  21   2  -1     3662.95     3631.66    101.23 o
  22   2  -1     1135.49     1185.68     37.40 o
  23   2  -1     1711.38     1728.30     57.66 o
  24   2  -1      701.60      720.69     25.79 o
  25   2  -1     2020.55     1873.50     55.95 o
  26   2  -1      548.13      559.28     24.22 o
  27   2  -1     3964.20     3728.96    134.53 o
  28   2  -1      470.26      529.79     24.13 o
  29   2  -1     2992.99     2806.36     97.52 o
  30   2  -1      306.11      329.23     16.88 o
  31   2  -1     2066.36     1836.72     77.39 o
  32   2  -1        3.98       62.52     26.68 o
  33   2  -1     1347.86     1295.34     67.91 o
  34   2  -1      441.02      506.91     32.83 o
  35   2  -1     3025.56     2851.08    137.08 o
  36   2  -1      423.39      505.82     32.87 o
  37   2  -1      971.48      886.09     52.50 o
  38   2  -1      847.94      820.45     39.36 o
  39   2  -1     1257.29     1213.26     53.85 o
  40   2  -1      468.43      511.44     29.71 o
  41   2  -1     1303.68     1275.98     56.32 o
  42   2  -1      659.38      680.39     34.19 o
  43   2  -1      321.89      373.50     24.72 o
  44   2  -1      135.41      158.63     18.36 o
  45   2  -1      490.42      520.22     34.86 o
  46   2  -1        5.34       39.14     17.18 o
  47   2  -1      243.11      262.08     23.50 o
  48   2  -1       13.41       22.95     17.66 o
  49   2  -1      138.69      179.04     21.54 o
  50   2  -1      295.15      289.51     30.04 o
  51   2  -1      158.65      193.73     23.16 o
  52   2  -1      301.68      316.94     26.32 o
  53   2  -1       92.08      142.34     21.35 o
  54   2  -1      196.84      227.91     24.40 o
  55   2  -1       75.11      117.04     32.09 o
  56   2  -1      152.18      153.82     23.51 o
  57   2  -1       13.04       11.65     27.74 o
  58   2  -1       12.73       42.35     29.40 o
   0   3  -1       17.60       22.90      9.70 o
   1   3  -1     3623.08     3516.48    118.77 o
   2   3  -1     4876.52     4834.63    160.44 o
   3   3  -1     1631.79     1557.06     54.10 o
   4   3  -1     1126.59     1105.16     37.33 o
   5   3  -1     1332.88     1400.29     51.25 o
   6   3  -1     4214.62     4203.96    139.31 o
   7   3  -1     1389.92     1258.11     45.08 o
   8   3  -1     1154.83     1139.88     42.34 o
   9   3  -1     3504.53     3591.47    114.28 o
  10   3  -1     1667.72     1684.29     62.26 o
  11   3  -1     2399.84     2464.14     99.60 o
  12   3  -1     1186.43     1200.27     50.93 o
  13   3  -1      184.45      206.97     11.20 o
  14   3  -1       55.69       70.04     10.24 o
  15   3  -1     1894.81     2059.93     83.07 o
  16   3  -1     3715.64     3705.97    141.51 o
  17   3  -1      310.36      299.53     18.06 o
  18   3  -1      336.25      361.73     17.49 o
  19   3  -1     1050.64     1018.41     36.38 o
  20   3  -1     1296.67     1332.98     45.38 o
  21   3  -1       76.41       70.62      9.50 o
  22   3  -1      168.03      179.77     12.52 o
  23   3  -1      234.85      267.01     12.84 o
  24   3  -1      566.07      554.63     22.37 o
  25   3  -1       30.98       46.02      9.34 o
  26   3  -1      480.61      440.75     24.17 o
  27   3  -1       34.11       32.33     11.88 o
  28   3  -1      405.91      344.69     22.23 o
  29   3  -1       27.16       53.03     13.49 o
  30   3  -1     1571.74     1477.62     59.72 o
  31   3  -1       98.18      159.99     25.82 o
  32   3  -1     1581.64     1454.47     62.17 o
  33   3  -1      259.09      286.31     19.85 o
  34   3  -1      782.03      756.93     34.95 o
  35   3  -1      341.97      336.87     21.43 o
  36   3  -1      187.56      189.96     18.67 o
  37   3  -1     1152.39     1002.03     45.08 o
  38   3  -1       33.04       42.80     14.76 o
  39   3  -1      114.16      124.67     22.29 o
  40   3  -1      480.68      459.47     34.68 o
  41   3  -1       55.84       52.69     20.32 o
  42   3  -1       58.99       50.74     22.22 o
  43   3  -1      112.76       90.08     21.77 o
  44   3  -1      223.09      202.79     20.70 o
  45   3  -1      229.40      242.38     22.64 o
  46   3  -1      432.94      392.88     27.43 o
  47   3  -1      242.01      245.04     23.76 o
  48   3  -1      222.40      229.38     23.97 o
  49   3  -1      346.57      305.90     26.52 o
  50   3  -1      218.70      221.10     24.21 o
  51   3  -1       52.86       59.66     20.01 o
  52   3  -1       43.63       70.88     21.33 o
  53   3  -1      241.97      265.05     26.05 o
  54   3  -1      104.92      108.33     23.05 o
  55   3  -1      151.73      148.62     24.53 o
   1   4  -1      112.05      112.97     17.64 o
   2   4  -1      251.59      251.31     19.12 o
   3   4  -1      123.64      153.65     31.08 o
   4   4  -1      634.68      637.78     48.89 o
   5   4  -1      180.31      163.43     16.36 o
   6   4  -1      314.49      264.48     20.36 o
   7   4  -1      130.55      151.85     15.89 o
   8   4  -1      173.67      178.41     18.27 o
   9   4  -1      179.86      196.24     16.81 o
  10   4  -1      944.13      862.97     42.83 o
  11   4  -1      109.95      131.58     16.11 o
  12   4  -1      207.71      222.17     19.75 o
  13   4  -1      118.02      150.67     20.90 o
  14   4  -1     2263.90     2224.63    108.65 o
  15   4  -1       56.36       81.96     15.50 o
  16   4  -1      777.56      657.19     38.51 o
  17   4  -1      980.82     1006.14     51.64 o
  18   4  -1     1926.51     1774.32     94.99 o
  19   4  -1      242.24      326.59     23.94 o
  20   4  -1     4024.92     3758.71    173.41 o
  21   4  -1       71.47      124.18     17.91 o
  22   4  -1       32.17       55.90     16.56 o
  23   4  -1      168.04      159.31     33.15 o
  24   4  -1     1621.59     1555.65    112.53 o
  25   4  -1      126.52      109.34     18.17 o
  26   4  -1      427.18      416.57     31.68 o
  27   4  -1      322.17      383.94     27.11 o
  28   4  -1     1219.27     1173.36     71.44 o
  29   4  -1       43.31       51.36     17.83 o
  30   4  -1      415.17      433.99     31.28 o
  31   4  -1      144.32      183.41     22.23 o
  32   4  -1     1057.25     1021.05     56.60 o
  33   4  -1       41.61      115.10     28.26 o
  34   4  -1      971.06      950.38     53.46 o
  35   4  -1       49.98       94.72     21.36 o
  36   4  -1      319.15      355.73     26.25 o
  37   4  -1      151.34      187.37     20.27 o
  38   4  -1      749.25      718.82     35.50 o
  39   4  -1       10.27       28.29     17.44 o
  40   4  -1      312.72      368.50     27.40 o
  41   4  -1       15.83       59.88     17.90 o
  42   4  -1      666.31      611.03     34.23 o
  43   4  -1       28.73       66.11     25.71 o
  44   4  -1      362.88      356.44     26.62 o
  45   4  -1       79.47       84.50     20.99 o
  46   4  -1      190.72      202.99     19.91 o
  47   4  -1        7.40       -4.13     16.60 o
  48   4  -1       56.55       58.77     17.52 o
  49   4  -1      123.12      111.34     18.82 o
  50   4  -1       30.12       28.19     18.23 o
  51   4  -1       27.66       22.52     17.97 o
   0   5  -1      498.18      503.22     47.66 o
   1   5  -1      120.96      156.28     19.80 o
   2   5  -1     1492.77     1337.94     65.53 o
   3   5  -1      291.16      337.33     33.91 o
   4   5  -1      551.28      526.08     35.62 o
   5   5  -1      454.17      475.27     48.38 o
   6   5  -1      565.69      580.37     35.40 o
   7   5  -1       43.84       60.88     16.70 o
   8   5  -1      540.65      463.82     30.26 o
   9   5  -1      247.36      273.54     23.83 o
  10   5  -1      176.79      183.77     21.11 o
  11   5  -1      644.18      667.07     39.30 o
  12   5  -1      861.55      806.23     67.38 o
  13   5  -1      279.65      287.31     28.92 o
  14   5  -1      490.74      516.92     38.96 o
  15   5  -1     1905.88     1709.73     88.50 o
  16   5  -1      640.54      676.35     40.22 o
  17   5  -1     1054.50      946.98     50.38 o
  18   5  -1       74.96      100.96     19.27 o
  19   5  -1      103.82       85.93     18.39 o
  20   5  -1      245.78      236.90     27.93 o
  21   5  -1       87.51      145.67     43.53 o
  22   5  -1       15.12       29.79     17.47 o
  23   5  -1       61.82       26.96     19.21 o
  24   5  -1       90.64      108.04     21.36 o
  25   5  -1      618.70      544.10     38.85 o
  26   5  -1      165.27      177.37     23.40 o
  27   5  -1       76.55       83.92     20.76 o
  28   5  -1      287.48      258.18     26.55 o
  29   5  -1      183.98      231.09     26.27 o
  30   5  -1      210.58      204.85     25.80 o
  31   5  -1        2.87        8.15     20.06 o
  32   5  -1      224.51      246.54     26.07 o
  33   5  -1       14.81       32.55     21.62 o
  34   5  -1       26.91       40.18     22.57 o
  35   5  -1       24.11       65.08     22.28 o
  36   5  -1      229.32      263.03     28.04 o
  37   5  -1       15.31       12.83     26.55 o
  38   5  -1       45.51       53.65     22.22 o
  39   5  -1       35.48       31.57     22.30 o
  40   5  -1       73.07       60.99     40.50 o
  41   5  -1       25.71       72.25     25.24 o
  42   5  -1       77.05       80.79     25.71 o
  43   5  -1       59.23       51.98     24.64 o
  44   5  -1       35.76       54.37     26.35 o
  45   5  -1       12.84       63.27     27.09 o
   1   6  -1       11.96       11.34     17.98 o
   2   6  -1       61.12       56.60     19.57 o
   3   6  -1        5.44        3.14     18.25 o
   4   6  -1      132.17      143.54     22.48 o
   5   6  -1       24.93       44.87     18.63 o
   6   6  -1      506.34      436.34     31.77 o
   7   6  -1       62.67       49.82     30.22 o
   8   6  -1      350.58      409.45     30.92 o
   9   6  -1       90.96      105.46     20.70 o
  10   6  -1      445.82      402.68     55.73 o
  11   6  -1      303.31      284.11     28.23 o
  12   6  -1      213.34      181.03     23.72 o
  13   6  -1       26.72       51.84     20.31 o
  14   6  -1      201.76      152.73     22.62 o
  15   6  -1       80.78       54.96     20.80 o
  16   6  -1       56.79       52.17     20.24 o
  17   6  -1       14.17       19.09     32.36 o
  18   6  -1       26.11       28.72     21.53 o
  19   6  -1      101.30      113.91     22.36 o
  20   6  -1      133.04      155.04     25.92 o
  21   6  -1       42.94       58.02     21.02 o
  22   6  -1      318.50      325.84     30.85 o
  23   6  -1      443.03      433.13     34.88 o
  24   6  -1      241.78      267.04     28.48 o
  25   6  -1      135.39      160.73     38.42 o
  26   6  -1      157.98      203.18     51.91 o
  27   6  -1       37.70       64.28     22.71 o
  28   6  -1       82.47       91.20     26.27 o
  29   6  -1      277.74      243.01     27.74 o
  30   6  -1       50.98       38.61     23.94 o
  31   6  -1      164.41      222.65     29.52 o
  32   6  -1        4.86       66.37     24.88 o
  33   6  -1      234.08      246.08     28.92 o
  34   6  -1       53.29       93.00     31.01 o
  35   6  -1      301.85      333.97     33.55 o
  36   6  -1       10.84        6.29     23.92 o
   0   7  -1      410.69      407.05     48.48 o
   1   7  -1       28.39       69.01     23.21 o
   2   7  -1      124.78      113.50     24.26 o
   3   7  -1       78.94       56.58     22.75 o
   4   7  -1      200.28      228.50     27.66 o
   5   7  -1       44.05       70.93     23.08 o
   6   7  -1      132.53      131.01     24.78 o
   7   7  -1       86.72       73.92     22.96 o
   8   7  -1       13.64       14.72     22.48 o
   9   7  -1       42.85       37.25     23.09 o
  10   7  -1       28.41       44.54     23.21 o
  11   7  -1       56.96       19.96     22.18 o
  12   7  -1       95.90       55.30     23.60 o
  13   7  -1       61.25       79.60     38.29 o
  14   7  -1      256.33      289.24     30.44 o
  15   7  -1       31.67       56.38     33.71 o
  16   7  -1       37.67       18.74     23.92 o
  17   7  -1        4.13        7.31     22.72 o
  18   7  -1      296.35      242.05     29.99 o
  19   7  -1        0.90       47.38     24.65 o
  20   7  -1       62.09        9.14     33.15 o
  21   7  -1       12.33       13.39     24.08 o
  22   7  -1       16.14        9.52     23.62 o
   6   0   0     1678.29     1610.32     78.92 o
   8   0   0      352.74      331.29     12.14 o
  10   0   0    15114.18    14814.23    507.82 o
  12   0   0     3725.33     3487.29    120.27 o
  14   0   0     9542.16     8860.20    303.90 o
  16   0   0      121.55      111.69      6.37 o
  18   0   0     8763.12     8065.25    277.02 o
  20   0   0     4836.37     4567.90    157.78 o
  22   0   0      553.52      411.27     16.69 o
  24   0   0     2120.51     2060.69     83.07 o
  26   0   0     1621.45     1614.85     81.48 o
  28   0   0      824.47      724.13     39.56 o
  30   0   0        0.63       11.11     10.73 o
  32   0   0       30.30       66.42     12.21 o
  34   0   0     1639.17     1633.27    102.61 o
  36   0   0      197.49      230.54     20.13 o
  38   0   0      682.33      693.24     56.63 o
  40   0   0      167.89      159.42     18.57 o
  42   0   0      381.64      368.66     27.24 o
  44   0   0     1404.88     1292.37     69.47 o
  46   0   0      138.07      186.67     22.39 o
  48   0   0      964.32      803.26     69.47 o
  50   0   0       30.19       50.48     20.15 o
  52   0   0     1624.16     1534.45     82.97 o
  54   0   0      287.28      336.71     30.64 o
  56   0   0      125.82      195.73     26.25 o
   1   1   0       76.33       77.49      3.94 o
   2   1   0      553.91      539.49     18.69 o
   3   1   0    11067.70    11399.84    379.75 o
   4   1   0      368.96      408.72     14.45 o
   5   1   0     9416.77     9538.47    284.19 o
   6   1   0     7613.89     7570.35    225.67 o
   7   1   0       36.79       29.61      3.46 o
   8   1   0    17611.07    18360.35    610.99 o
   9   1   0     1471.23     1529.48     51.84 o
  10   1   0       37.96       61.30      4.21 o
  11   1   0     5076.37     5372.65    162.44 o
  12   1   0     9440.29    10019.47    302.05 o
  13   1   0     1072.17     1051.22     32.77 o
  14   1   0       62.98       66.50      4.49 o
  15   1   0      228.57      245.25      9.56 o
  16   1   0     7410.13     7800.54    235.71 o
  17   1   0     3758.49     3762.55    114.39 o
  18   1   0     4418.06     4539.79    137.85 o
  19   1   0      792.04      760.89     21.08 o
  20   1   0     1111.90     1146.64     30.85 o
  21   1   0     1904.89     1920.56     50.80 o
  22   1   0     6718.64     6668.89    172.79 o
  23   1   0      306.68      383.52     14.71 o
  24   1   0     1032.13     1102.04     35.68 o
  25   1   0     4496.77     4461.83    139.01 o
  26   1   0     6442.75     6173.40    191.59 o
  27   1   0     1466.69     1611.58     51.77 o
  28   1   0     3973.14     4140.94    129.35 o
  29   1   0     7183.59     7157.90    222.10 o
  30   1   0      789.25      910.17     47.98 o
  31   1   0     2345.39     2107.93     67.11 o
  32   1   0      402.79      414.68     16.78 o
  33   1   0      627.42      590.36     21.75 o
  34   1   0      441.04      470.19     18.38 o
  35   1   0     1705.96     1746.67     56.46 o
  36   1   0     3125.06     2907.45     92.05 o
  37   1   0      504.81      582.95     22.04 o
  38   1   0      399.58      477.87     19.43 o
  39   1   0     1384.96     1398.16     46.48 o
  40   1   0     2277.68     2158.53     69.70 o
  41   1   0      678.61      767.18     31.99 o
  42   1   0       19.77       66.76     11.89 o
  43   1   0      553.73      623.50     27.71 o
  44   1   0     1752.63     1740.96     64.30 o
  45   1   0      186.21      307.13     18.45 o
  46   1   0       88.29      110.10     14.26 o
  47   1   0      266.49      320.61     19.81 o
  48   1   0       73.68       85.35     14.03 o
  49   1   0      317.95      386.99     22.13 o
  50   1   0      735.61      704.59     31.73 o
  51   1   0       18.71      131.82     16.24 o
  52   1   0      415.89      449.93     24.65 o
  53   1   0       76.33       98.00     16.49 o
  54   1   0        6.56       21.87     18.76 o
  55   1   0       77.73       76.02     29.46 o
  56   1   0        1.11       -8.25     18.74 o
  57   1   0       15.43       16.06     23.79 o
  58   1   0       76.25      143.02     34.98 o
  59   1   0      281.41      281.58     42.72 o
   0   2   0     7445.64     7312.90    345.45 o
   1   2   0    22629.13    22677.61    754.83 o
   2   2   0     1820.53     1739.21     59.14 o
   3   2   0     7792.31     7950.18    265.49 o
   4   2   0      110.57      112.56      6.61 o
   5   2   0     1500.76     1548.30     52.89 o
   6   2   0      206.78      180.97      8.77 o
   7   2   0     6476.80     6521.57    194.74 o
   8   2   0       45.77       48.86      5.65 o
   9   2   0     9106.35     9178.71    273.97 o
  10   2   0       33.88       47.03      6.06 o
  11   2   0     5489.56     5222.86    174.92 o
  12   2   0       69.55      102.47      8.69 o
  13   2   0     5974.24     6127.06    205.02 o
  14   2   0      134.94      154.81      9.27 o
  15   2   0     1051.99      975.87     30.98 o
  16   2   0      448.67      437.51     17.48 o
  17   2   0     6893.89     6681.82    223.71 o
  18   2   0      395.82      364.95     18.03 o
  19   2   0     2100.94     2087.40     83.91 o
  20   2   0      852.94      873.59     36.88 o
  21   2   0     2201.44     2200.94     88.53 o
  22   2   0     1221.31     1209.02     50.07 o
  23   2   0      818.22      807.81     34.76 o
  24   2   0       88.00      139.63     10.38 o
  25   2   0      259.03      271.13     15.32 o
  26   2   0     1609.08     1499.68     61.76 o
  27   2   0      554.72      554.70     25.89 o
  28   2   0      570.87      595.70     23.99 o
  29   2   0     1021.15     1022.77     38.07 o
  30   2   0     3424.00     3306.46    115.61 o
  31   2   0      831.73      819.92     31.45 o
  32   2   0      649.58      596.23     24.56 o
  33   2   0       53.86       62.63      9.23 o
  34   2   0      675.90      595.20     24.78 o
  35   2   0       13.63       23.65      8.80 o
  36   2   0        2.05       10.07     10.37 o
  37   2   0      481.27      425.77     20.14 o
  38   2   0      314.30      317.48     16.99 o
  39   2   0      117.70      117.41     11.69 o
  40   2   0       28.15       38.83     17.40 o
  41   2   0      151.02      136.86     22.85 o
  42   2   0      383.06      380.38     20.31 o
  43   2   0      577.62      561.51     25.74 o
  44   2   0     1111.55     1040.75     40.56 o
  45   2   0      331.32      398.19     26.24 o
  46   2   0      177.83      214.35     21.39 o
  47   2   0       57.85       60.20     17.36 o
  48   2   0       43.15       86.04     18.30 o
  49   2   0     1367.08     1197.67     54.65 o
  50   2   0      277.57      330.00     25.97 o
  51   2   0      160.17      174.30     21.68 o
  52   2   0      110.78      175.95     24.21 o
  53   2   0      803.72      787.85     41.83 o
  54   2   0       91.95      137.76     21.74 o
  55   2   0      607.46      492.38     49.57 o
  56   2   0      329.99      315.43     32.38 o
  57   2   0       16.46       60.49     33.09 o
  58   2   0      178.49      134.22     35.95 o
  59   2   0      177.52      234.73     41.09 o
   1   3   0     1360.97     1553.95     76.04 o
   2   3   0      948.13      837.32     42.88 o
   3   3   0       42.09       29.90      9.04 o
   4   3   0     2528.95     2680.43    128.76 o
   5   3   0      486.29      463.32     26.23 o
   6   3   0      806.37      744.04     38.75 o
   7   3   0        9.64       35.97     11.91 o
   8   3   0      341.78      370.61     24.09 o
   9   3   0     3432.65     3367.93    161.16 o
  10   3   0      648.60      646.32     34.48 o
  11   3   0      140.52      149.45     13.45 o
  12   3   0      213.02      191.86     20.80 o
  13   3   0      919.95      897.10     46.25 o
  14   3   0     1113.03     1127.64     56.91 o
  15   3   0      687.71      656.66     35.31 o
  16   3   0       20.50       34.09     10.01 o
  17   3   0     3859.39     3583.29    171.85 o
  18   3   0       41.38       58.19     11.69 o
  19   3   0      492.61      454.66     27.17 o
  20   3   0     3636.50     3516.33    169.15 o
  21   3   0      705.51      708.08     38.57 o
  22   3   0      197.70      215.66     22.10 o
  23   3   0      617.11      570.98     32.90 o
  24   3   0     5957.75     5891.96    233.49 o
  25   3   0     3659.31     3494.69    139.85 o
  26   3   0      430.63      538.88     22.72 o
  27   3   0     4743.98     4321.17    148.72 o
  28   3   0      977.97     1017.35     38.37 o
  29   3   0     1573.11     1519.12     55.07 o
  30   3   0     1200.96     1148.01     42.77 o
  31   3   0       19.25       65.09     10.07 o
  32   3   0      390.40      424.12     20.43 o
  33   3   0      142.33      187.35     13.39 o
  34   3   0      833.27      814.94     29.39 o
  35   3   0      519.25      496.87     25.70 o
  36   3   0       58.49       83.94     11.98 o
  37   3   0      214.70      252.45     16.14 o
  38   3   0     2145.84     2048.62     73.74 o
  39   3   0      505.71      536.22     24.79 o
  40   3   0        6.47       42.07     16.35 o
  41   3   0      164.80      232.60     20.60 o
  42   3   0     1398.07     1341.30     59.56 o
  43   3   0      277.26      309.13     23.21 o
  44   3   0        6.67       20.37     16.47 o
  45   3   0       42.01       36.94     17.74 o
  46   3   0      360.61      362.13     26.55 o
  47   3   0       91.24      133.26     20.50 o
  48   3   0      301.20      347.19     26.96 o
  49   3   0       19.38       31.78     18.84 o
  50   3   0      112.86      114.88     22.99 o
  51   3   0       75.16      102.72     25.96 o
  52   3   0      490.82      489.51     40.28 o
  53   3   0       55.01       72.58     33.15 o
  54   3   0       91.27      116.06     36.84 o
  55   3   0        0.11       60.33     37.22 o
  56   3   0      249.14      327.81     48.12 o
   0   4   0      918.80      962.87     71.36 o
   1   4   0        2.09        8.92     10.72 o
   2   4   0     1447.93     1260.63     63.74 o
   3   4   0       22.32       36.39     12.51 o
   4   4   0     1254.68     1108.82     57.00 o
   5   4   0       41.18       63.59     17.23 o
   6   4   0     3334.62     3248.27    156.48 o
   7   4   0        3.44       40.23     12.08 o
   8   4   0     1859.90     1667.90     82.98 o
   9   4   0      146.04      153.27     15.43 o
  10   4   0     1160.21     1216.73     62.13 o
  11   4   0       97.11       97.41     14.33 o
  12   4   0     3006.09     2815.20    136.54 o
  13   4   0      160.88      213.86     18.55 o
  14   4   0      253.05      271.31     20.79 o
  15   4   0      133.77      150.23     16.73 o
  16   4   0     2195.90     2222.47    109.03 o
  17   4   0      167.92      188.64     18.20 o
  18   4   0       78.94      102.93     16.27 o
  19   4   0      170.77      178.57     17.82 o
  20   4   0     1661.54     1678.94     84.15 o
  21   4   0     1016.78      998.79     53.41 o
  22   4   0       73.42      109.25     17.08 o
  23   4   0        5.62       29.58     15.30 o
  24   4   0      377.25      390.00     27.50 o
  25   4   0      545.11      503.59     31.96 o
  26   4   0      139.05      183.79     19.91 o
  27   4   0      375.95      398.02     28.44 o
  28   4   0     3042.98     2559.19    140.43 o
  29   4   0       97.89      153.56     18.02 o
  30   4   0     1001.83     1078.18     47.57 o
  31   4   0       20.53       51.64     12.85 o
  32   4   0      335.68      325.09     21.25 o
  33   4   0        2.53       11.33     12.44 o
  34   4   0      338.93      390.02     23.42 o
  35   4   0        7.10       17.72     18.94 o
  36   4   0       35.92       33.86     37.19 o
  37   4   0      934.72      838.13     51.08 o
  38   4   0       41.58       50.69     16.68 o
  39   4   0       58.43       26.84     15.80 o
  40   4   0       20.34       -2.84     15.34 o
  41   4   0       15.80       32.21     16.04 o
  42   4   0      414.08      393.46     40.49 o
  43   4   0       78.27       92.49     23.17 o
  44   4   0       61.45       88.45     19.51 o
  45   4   0       63.08       70.28     18.69 o
  46   4   0      661.05      547.93     33.18 o
  47   4   0       72.59       84.55     19.73 o
  48   4   0        5.01       21.83     23.90 o
  49   4   0        1.58        7.68     22.35 o
  50   4   0      288.70      230.46     29.44 o
  51   4   0        0.32       11.87     24.91 o
  52   4   0      140.62      131.98     28.02 o
   1   5   0       68.58       55.81     16.18 o
   2   5   0      157.51      164.72     19.10 o
   3   5   0       92.10       68.86     16.38 o
   4   5   0      271.43      276.69     23.19 o
   5   5   0       25.85       17.18     14.59 o
   6   5   0     1379.44     1154.65     60.80 o
   7   5   0       28.24       52.00     23.78 o
   8   5   0      113.45      147.02     18.33 o
   9   5   0       73.81       94.39     27.88 o
  10   5   0     1001.61      913.65     80.14 o
  11   5   0      149.22      148.67     18.88 o
  12   5   0        2.67       14.16     15.82 o
  13   5   0       74.43       92.39     19.98 o
  14   5   0      238.11      192.64     20.54 o
  15   5   0       37.50       64.82     17.53 o
  16   5   0      861.19      774.30     44.52 o
  17   5   0        8.46       29.46     16.21 o
  18   5   0        3.99       34.34     21.82 o
  19   5   0      281.97      347.84     26.60 o
  20   5   0     1360.61     1208.84     64.11 o
  21   5   0       59.66      100.94     19.03 o
  22   5   0      326.17      400.23     29.64 o
  23   5   0     1465.42     1423.98     74.45 o
  24   5   0      866.55      918.88     56.94 o
  25   5   0      820.46      852.39     49.56 o
  26   5   0      403.33      444.94     33.40 o
  27   5   0      224.87      235.75     24.44 o
  28   5   0      657.78      656.89     42.34 o
  29   5   0      193.23      267.95     35.69 o
  30   5   0       36.58       58.16     20.58 o
  31   5   0       53.86       22.73     34.88 o
  32   5   0      155.48      163.29     24.31 o
  33   5   0       59.44      100.36     32.38 o
  34   5   0      294.52      250.79     27.65 o
  35   5   0      310.93      323.83     30.94 o
  36   5   0        7.87       27.07     21.97 o
  37   5   0      169.49      217.08     27.05 o
  38   5   0      342.39      357.31     32.53 o
  39   5   0      111.57      195.71     27.09 o
  40   5   0        2.48        8.07     18.28 o
  41   5   0       65.23       91.41     19.08 o
  42   5   0      135.53      145.41     25.91 o
  43   5   0      185.07      237.05     29.78 o
  44   5   0        0.71       -9.33     21.94 o
  45   5   0       22.89       27.96     23.63 o
  46   5   0       38.81       30.85     36.25 o
   0   6   0      446.19      498.16     49.39 o
   1   6   0      320.34      346.20     27.63 o
   2   6   0      959.34      841.39     49.44 o
   3   6   0      495.83      481.68     33.77 o
   4   6   0      223.17      281.52     26.28 o
   5   6   0      279.33      270.23     25.32 o
   6   6   0       23.30       23.77     18.13 o
   7   6   0       62.13       91.51     27.72 o
   8   6   0      102.04       50.07     19.93 o
   9   6   0      112.74       88.33     18.93 o
  10   6   0      140.01      168.41     22.49 o
  11   6   0       84.47      103.77     21.01 o
  12   6   0      512.66      377.90     37.22 o
  13   6   0      116.60      144.37     23.22 o
  14   6   0      677.76      629.62     40.74 o
  15   6   0      267.36      330.44     29.21 o
  16   6   0      462.53      391.74     30.93 o
  17   6   0        5.98       48.40     19.93 o
  18   6   0      136.02      181.25     33.73 o
  19   6   0       99.77       58.21     20.24 o
  20   6   0      117.67      122.58     22.25 o
  21   6   0      500.14      513.67     49.80 o
  22   6   0       81.32      143.70     22.59 o
  23   6   0       84.11      135.52     24.25 o
  24   6   0       11.85       28.32     20.20 o
  25   6   0      289.12      298.29     37.60 o
  26   6   0        6.41       23.25     20.45 o
  27   6   0       40.11       56.26     22.53 o
  28   6   0       12.77       14.63     21.26 o
  29   6   0      101.05       65.71     23.10 o
  30   6   0      148.06      208.11     27.56 o
  31   6   0       61.39       58.16     23.07 o
  32   6   0      133.19      122.51     24.35 o
  33   6   0        0.22       11.43     22.69 o
  34   6   0        1.66       24.69     33.86 o
  35   6   0        4.63        1.27     33.45 o
  36   6   0      279.68      287.33     45.88 o
  37   6   0        1.18       33.55     35.79 o
  38   6   0       54.41       25.66     36.61 o
   1   7   0       98.62       59.31     22.52 o
   2   7   0       30.16       21.06     21.04 o
   3   7   0        0.18       -6.81     20.32 o
   4   7   0      202.99      259.10     28.06 o
   5   7   0        1.04       15.34     20.43 o
   6   7   0       32.17       42.74     21.66 o
   7   7   0       14.80       56.16     22.19 o
   8   7   0      281.66      263.00     28.59 o
   9   7   0        1.81       21.48     28.00 o
  10   7   0      390.66      402.84     34.31 o
  11   7   0       10.68       57.83     23.05 o
  12   7   0       54.47       41.98     22.40 o
  13   7   0       41.23        8.15     21.39 o
  14   7   0        3.30       21.86     22.07 o
  15   7   0       33.19       21.26     22.81 o
  16   7   0        6.21       -3.16     36.61 o
  17   7   0       44.16       57.67     22.65 o
  18   7   0       11.50       14.34     23.31 o
  19   7   0      145.43      141.57     25.58 o
  20   7   0       57.88       47.26     23.81 o
  21   7   0        1.11       14.91     23.06 o
  22   7   0      156.58      158.81     37.42 o
  23   7   0       93.47       62.93     36.61 o
  24   7   0       28.20       59.52     36.71 o
   2   0   1      166.71      165.39      8.04 o
   4   0   1     1267.83     1304.40     52.99 o
   6   0   1     2241.49     2224.89     84.27 o
   8   0   1    48025.80    47511.33   1526.57 o
  10   0   1    21365.48    22543.54    684.31 o
  12   0   1     2490.57     2449.62     94.98 o
  14   0   1     8016.24     8090.59    267.83 o
  16   0   1     2813.58     2214.24    135.60 o
  18   0   1     6638.60     6569.13    258.94 o
  20   0   1     6603.48     6601.32    261.44 o
  22   0   1     4803.31     4705.51    194.56 o
  24   0   1     5099.92     5129.48    195.92 o
  26   0   1     5297.69     5062.88    219.20 o
  28   0   1     8581.24     8348.49    338.45 o
  30   0   1     1830.33     1713.41     71.57 o
  32   0   1     4133.13     3850.18    198.72 o
  34   0   1     2987.85     2838.73    141.18 o
  36   0   1     5470.91     5177.49    253.79 o
  38   0   1     1471.20     1417.66     74.32 o
  40   0   1     2986.19     2727.80    136.98 o
  42   0   1      305.68      341.91     27.22 o
  44   0   1     1316.69     1250.98     68.06 o
  46   0   1       57.13       52.17     19.59 o
  48   0   1      433.50      413.88     31.95 o
  50   0   1     1062.53      962.67     80.16 o
  52   0   1       13.38       62.37     29.84 o
  54   0   1      308.77      343.50     44.04 o
  56   0   1       98.69      105.14     33.71 o
  58   0   1      160.90      174.19     38.39 o
  60   0   1       20.64       72.40     34.93 o
   0   1   1    33461.37    31881.99   1293.47 o
   1   1   1     6145.45     6091.66    151.53 o
   2   1   1     8378.31     8362.61    185.06 o
   3   1   1     7709.19     7811.05    221.12 o
   4   1   1     4215.67     4369.56    134.37 o
   5   1   1     6937.24     7076.15    184.64 o
   6   1   1     3241.19     3386.55     89.39 o
   7   1   1     7033.75     7256.03    205.84 o
   8   1   1    10472.92    10585.88    301.50 o
   9   1   1    11317.71    11636.44    400.57 o
  10   1   1    12803.10    13362.51    484.07 o
  11   1   1    11053.17    11380.79    370.93 o
  12   1   1    15355.27    15643.41    519.18 o
  13   1   1      734.63     1135.88    101.91 o
  14   1   1     1804.10     1876.47    102.17 o
  15   1   1     4519.45     4450.29    149.83 o
  16   1   1     2302.42     2290.26     75.25 o
  17   1   1      973.98     1007.91     95.98 o
  18   1   1     2340.20     2352.00     93.03 o
  19   1   1     4248.45     4428.04    132.43 o
  20   1   1      540.83      544.68     21.51 o
  21   1   1     1984.92     2114.39     65.82 o
  22   1   1      210.29      285.86     23.92 o
  23   1   1     1254.93     1291.79     41.60 o
  24   1   1      244.30      280.96     10.33 o
  25   1   1      284.45      299.38     10.47 o
  26   1   1      194.18      221.60      9.32 o
  27   1   1      484.57      478.52     17.21 o
  28   1   1      662.90      659.20     20.66 o
  29   1   1      283.18      310.57     11.57 o
  30   1   1      388.18      398.29     14.64 o
  31   1   1      137.19      165.30      8.63 o
  32   1   1      854.25      857.60     26.37 o
  33   1   1        2.20       73.54     12.21 o
  34   1   1      935.88      886.67     30.88 o
  35   1   1       15.31       57.21      8.29 o
  36   1   1      163.35      199.44     11.70 o
  37   1   1      307.84      355.31     16.21 o
  38   1   1      334.22      381.93     16.99 o
  39   1   1      205.85      239.77     13.14 o
  40   1   1      127.97      145.16     10.81 o
  41   1   1      331.57      339.11     16.16 o
  42   1   1      254.50      316.59     16.05 o
  43   1   1      808.26      877.52     35.92 o
  44   1   1     2407.50     2366.06     85.55 o
  45   1   1      268.99      376.54     21.13 o
  46   1   1      169.46      190.93     16.83 o
  47   1   1       24.45       71.32     14.35 o
  48   1   1      574.70      518.15     30.44 o
  49   1   1      101.67      150.06     22.70 o
  50   1   1      153.30      148.18     24.03 o
  51   1   1      156.02      178.43     25.40 o
  52   1   1      332.13      364.58     32.04 o
  53   1   1      318.10      349.68     32.82 o
  54   1   1      304.08      364.17     46.54 o
  55   1   1      149.47      232.54     39.92 o
  56   1   1      187.90      201.12     38.60 o
  57   1   1      189.55      225.51     40.12 o
  58   1   1      258.27      232.49     42.77 o
  59   1   1       73.10       96.59     35.13 o
   1   2   1      574.35      560.22     28.32 o
   2   2   1      146.15      159.79     11.63 o
   3   2   1      328.68      343.28     20.02 o
   4   2   1      435.12      423.93     22.72 o
   5   2   1     1798.77     1838.70     84.47 o
   6   2   1      140.13      145.29     10.04 o
   7   2   1     1423.19     1495.30     82.68 o
   8   2   1     2569.10     2699.78    125.86 o
   9   2   1     4058.36     4384.38    172.87 o
  10   2   1     2588.63     2620.31    100.33 o
  11   2   1     1605.56     1655.90     61.68 o
  12   2   1     1537.12     1660.44     69.60 o
  13   2   1     3094.04     3179.89    110.70 o
  14   2   1     2393.50     2534.31     97.36 o
  15   2   1     4291.01     4432.44    170.55 o
  16   2   1     1228.26     1498.71     61.45 o
  17   2   1     6498.62     6428.75    262.17 o
  18   2   1     1651.52     1907.03     78.47 o
  19   2   1     5523.88     5520.15    221.68 o
  20   2   1      168.57      155.98     26.71 o
  21   2   1     3008.48     2906.12    116.90 o
  22   2   1     1080.99     1125.07     42.51 o
  23   2   1     1992.65     1978.71     66.77 o
  24   2   1      749.39      807.77     29.38 o
  25   2   1     1850.95     1686.10     57.03 o
  26   2   1      523.79      598.86     22.35 o
  27   2   1     4231.93     4106.09    124.90 o
  28   2   1      476.62      644.62     38.83 o
  29   2   1     2976.10     2811.28     89.68 o
  30   2   1      287.69      352.26     17.06 o
  31   2   1     2133.80     1942.24     69.73 o
  32   2   1        4.81       89.11     28.68 o
  33   2   1     1383.34     1356.82     50.53 o
  34   2   1      440.59      522.47     23.20 o
  35   2   1     2892.43     2848.66    102.51 o
  36   2   1      435.29      537.09     23.59 o
  37   2   1     1062.28     1030.82     39.82 o
  38   2   1      846.59      906.62     35.98 o
  39   2   1     1355.27     1312.52     49.81 o
  40   2   1      470.67      583.94     26.31 o
  41   2   1     1277.45     1286.37     49.69 o
  42   2   1      632.61      669.25     29.39 o
  43   2   1      279.20      335.13     19.47 o
  44   2   1      149.99      211.79     15.85 o
  45   2   1      472.17      478.01     23.76 o
  46   2   1        2.69       70.70     21.18 o
  47   2   1      183.67      188.59     25.62 o
  48   2   1       21.83       26.78     28.46 o
  49   2   1      166.35      165.38     33.86 o
  50   2   1      331.07      342.94     44.66 o
  51   2   1      177.69      202.80     38.14 o
  52   2   1      280.35      358.98     48.12 o
  53   2   1       68.03      100.91     34.52 o
  54   2   1      220.13      243.18     42.41 o
  55   2   1       86.99      144.09     39.87 o
  56   2   1      126.72      168.79     39.00 o
  57   2   1       21.24       39.71     34.32 o
  58   2   1       21.37        2.09     35.90 o
   0   3   1       77.89       68.28     14.05 o
   1   3   1     3710.83     3514.45    167.73 o
   2   3   1     4798.61     4636.54    226.50 o
   3   3   1     1662.88     1553.99     76.05 o
   4   3   1      991.82      924.05     51.98 o
   5   3   1     1558.89     1602.87     72.17 o
   6   3   1     4126.65     3987.41    196.58 o
   7   3   1     1456.47     1316.44     63.43 o
   8   3   1     1358.97     1320.24     59.89 o
   9   3   1     2952.91     2955.57    160.86 o
  10   3   1     1995.95     2039.63     88.12 o
  11   3   1     2582.08     2613.68    121.67 o
  12   3   1     1270.71     1312.86     62.21 o
  13   3   1      170.85      174.46     14.85 o
  14   3   1       55.24       62.41     16.93 o
  15   3   1     1937.17     2111.91    100.62 o
  16   3   1     3418.47     3436.75    170.68 o
  17   3   1      325.81      302.30     28.08 o
  18   3   1      473.20      469.93     24.77 o
  19   3   1      966.41      964.20     42.54 o
  20   3   1     1151.71     1170.80     52.71 o
  21   3   1       40.94       50.33      9.81 o
  22   3   1      249.08      282.62     15.89 o
  23   3   1      257.51      258.78     16.56 o
  24   3   1      500.46      493.65     21.76 o
  25   3   1       31.80       32.15      7.30 o
  26   3   1      472.83      453.98     19.59 o
  27   3   1       34.33       42.31      9.06 o
  28   3   1      490.77      434.06     18.48 o
  29   3   1       20.28       58.93      8.61 o
  30   3   1     1494.37     1400.40     47.08 o
  31   3   1       75.78      144.54     14.35 o
  32   3   1     1642.21     1497.46     49.13 o
  33   3   1      211.52      225.22     12.17 o
  34   3   1      736.18      707.66     26.08 o
  35   3   1      317.82      268.61     13.70 o
  36   3   1      183.86      210.11     19.41 o
  37   3   1     1183.17      956.98     44.67 o
  38   3   1       27.57       60.79     12.07 o
  39   3   1      191.51      193.55     15.42 o
  40   3   1      504.90      501.38     42.09 o
  41   3   1      125.20      129.91     22.30 o
  42   3   1       41.38       92.41     28.46 o
  43   3   1      115.60      150.10     34.57 o
  44   3   1      264.68      295.94     41.91 o
  45   3   1      221.40      209.83     38.54 o
  46   3   1      357.00      379.55     48.12 o
  47   3   1      215.70      230.25     37.68 o
  48   3   1      275.86      216.51     40.07 o
  49   3   1      341.08      332.45     46.59 o
  50   3   1      184.45      254.94     42.36 o
  51   3   1       54.56       70.67     34.88 o
  52   3   1       57.09       79.07     35.18 o
  53   3   1      237.85      241.66     43.33 o
  54   3   1      109.14       93.89     37.17 o
  55   3   1      148.28      118.08     37.73 o
   1   4   1      114.11      121.56     13.87 o
   2   4   1      230.04      231.78     18.01 o
   3   4   1      114.96      147.94     15.02 o
   4   4   1      716.38      714.69     37.44 o
   5   4   1      179.17      190.40     22.46 o
   6   4   1      287.08      243.08     25.05 o
   7   4   1      150.85      173.85     15.57 o
   8   4   1      271.52      265.29     18.52 o
   9   4   1      163.15      147.50     15.59 o
  10   4   1      794.31      718.48     54.42 o
  11   4   1      135.21      145.18     15.10 o
  12   4   1      369.05      352.69     31.67 o
  13   4   1       92.67      103.95     14.68 o
  14   4   1     2284.44     2189.98    108.03 o
  15   4   1       77.02      127.41     15.16 o
  16   4   1      725.01      704.16     38.71 o
  17   4   1      973.94      905.33     50.10 o
  18   4   1     2111.47     2049.24     95.03 o
  19   4   1      202.34      270.13     22.24 o
  20   4   1     3540.05     3402.84    172.40 o
  21   4   1       83.94      108.99     20.85 o
  22   4   1      150.31      153.08     16.82 o
  23   4   1      157.35      179.03     18.32 o
  24   4   1     1508.89     1396.54     61.60 o
  25   4   1      144.67      130.17     21.99 o
  26   4   1      579.77      514.04     26.29 o
  27   4   1      339.68      348.06     21.97 o
  28   4   1     1185.40     1119.51     43.08 o
  29   4   1       50.12       92.37     12.27 o
  30   4   1      432.27      423.31     25.41 o
  31   4   1      136.60      193.40     19.07 o
  32   4   1     1091.25     1033.28     46.69 o
  33   4   1       44.33      146.01     17.21 o
  34   4   1      960.81      886.10     42.78 o
  35   4   1       49.71      106.92     25.62 o
  36   4   1      518.35      468.42     22.44 o
  37   4   1      157.60      189.03     21.66 o
  38   4   1      633.77      624.20     41.12 o
  39   4   1        9.01       38.57     13.87 o
  40   4   1      429.07      448.98     33.75 o
  41   4   1       13.69       90.94     21.73 o
  42   4   1      525.82      499.17     40.20 o
  43   4   1       21.49       60.66     21.81 o
  44   4   1      384.89      352.07     53.77 o
  45   4   1       64.47       53.91     22.96 o
  46   4   1      153.55      186.15     27.34 o
  47   4   1       10.24       29.50     26.55 o
  48   4   1       41.96       53.74     25.22 o
  49   4   1      139.90      133.53     26.09 o
  50   4   1       49.47       55.46     33.02 o
  51   4   1       21.07       56.41     37.98 o
   0   5   1      645.37      549.08     47.36 o
   1   5   1      164.42      215.97     19.35 o
   2   5   1     1291.97     1160.39     64.15 o
   3   5   1      261.57      333.17     24.44 o
   4   5   1      726.11      616.43     34.88 o
   5   5   1      474.45      512.13     31.78 o
   6   5   1      505.72      509.63     33.34 o
   7   5   1       17.24       48.79     30.70 o
   8   5   1      454.03      384.06     28.56 o
   9   5   1      294.95      323.83     23.79 o
  10   5   1      281.51      291.61     22.03 o
  11   5   1      648.80      641.24     50.26 o
  12   5   1      764.82      732.36     43.32 o
  13   5   1      281.92      341.27     50.31 o
  14   5   1      619.75      573.87     34.95 o
  15   5   1     1911.46     1772.24     87.96 o
  16   5   1      613.01      655.85     39.99 o
  17   5   1      865.89      822.18     49.13 o
  18   5   1       96.38      112.40     18.70 o
  19   5   1      154.92      142.17     18.91 o
  20   5   1      211.42      212.55     24.80 o
  21   5   1       80.20      125.32     30.91 o
  22   5   1       22.12       66.78     18.25 o
  23   5   1       86.39       71.36     18.68 o
  24   5   1       94.54      135.92     21.84 o
  25   5   1      698.84      684.82     40.43 o
  26   5   1      164.39      200.62     23.34 o
  27   5   1       61.90       86.82     29.96 o
  28   5   1      281.21      286.16     21.27 o
  29   5   1      185.43      224.35     20.28 o
  30   5   1      238.11      261.06     26.55 o
  31   5   1        6.04        3.69     17.48 o
  32   5   1      189.89      152.26     23.80 o
  33   5   1       13.89       12.34     20.31 o
  34   5   1       40.61       32.25     21.03 o
  35   5   1       20.16       15.01     21.28 o
  36   5   1      214.51      219.91     32.23 o
  37   5   1       16.39       23.87     20.69 o
  38   5   1       53.96       44.63     22.98 o
  39   5   1       32.93       43.44     23.37 o
  40   5   1       90.73      117.26     25.22 o
  41   5   1       25.77       24.80     33.55 o
  42   5   1       49.25       37.84     25.58 o
  43   5   1       59.90       84.93     35.74 o
  44   5   1       56.63       15.27     34.42 o
  45   5   1        9.85       18.28     32.64 o
   1   6   1       13.64       -1.14     21.51 o
   2   6   1       57.35       52.02     17.87 o
   3   6   1        4.00       -0.54     16.86 o
   4   6   1      138.81      149.48     35.23 o
   5   6   1       19.25       50.04     20.72 o
   6   6   1      491.25      417.76     30.53 o
   7   6   1       67.43       77.35     19.36 o
   8   6   1      367.69      392.20     39.79 o
   9   6   1       79.13      106.57     19.56 o
  10   6   1      427.58      439.09     31.55 o
  11   6   1      272.30      283.88     26.43 o
  12   6   1      222.88      225.44     23.64 o
  13   6   1       26.54       32.00     27.11 o
  14   6   1      187.65      187.82     22.89 o
  15   6   1      115.34      169.90     40.22 o
  16   6   1       51.24       50.87     20.42 o
  17   6   1       35.60       50.13     19.87 o
  18   6   1       33.54       37.84     19.21 o
  19   6   1      114.91       83.45     31.01 o
  20   6   1      122.47      100.05     31.77 o
  21   6   1       62.23       86.51     28.92 o
  22   6   1      343.07      401.60     44.61 o
  23   6   1      407.52      424.11     48.27 o
  24   6   1      227.73      240.79     37.27 o
  25   6   1      171.52      194.45     36.35 o
  26   6   1      166.89      139.36     33.05 o
  27   6   1       34.10       25.56     31.52 o
  28   6   1       84.21       89.46     31.52 o
  29   6   1      207.81      206.93     47.00 o
  30   6   1       51.02       92.15     24.55 o
  31   6   1      193.01      195.96     26.62 o
  32   6   1        5.75       20.95     23.49 o
  33   6   1      182.78      155.86     28.15 o
  34   6   1       50.01       76.07     35.79 o
  35   6   1      349.48      381.69     49.44 o
  36   6   1       12.28       29.79     35.54 o
   0   0   2     5945.54     6165.31    465.86 o
   2   0   2    11888.11    11486.98    651.26 o
   4   0   2     5688.13     5814.25    235.00 o
   6   0   2     4255.40     4086.93    183.87 o
   8   0   2    12839.61    12451.71    531.57 o
  10   0   2     2710.40     2628.63    117.09 o
  12   0   2     9548.86     9111.46    387.25 o
  14   0   2     1072.12      999.81     49.94 o
  16   0   2     9526.64     8911.24    367.23 o
  18   0   2      923.53      891.30     45.21 o
  20   0   2     2361.04     2173.99     76.34 o
  22   0   2      330.11      268.32     13.89 o
  24   0   2     1445.22     1424.64     55.07 o
  26   0   2      659.74      636.70     25.36 o
  28   0   2      536.67      514.90     25.42 o
  30   0   2      433.65      388.56     32.51 o
  32   0   2     4524.46     4236.82    217.38 o
  34   0   2     1337.51     1278.61     72.95 o
  36   0   2      246.16      271.46     18.43 o
  38   0   2      217.00      245.73     19.53 o
  40   0   2      567.13      600.39     38.15 o
  42   0   2      587.22      564.08     55.00 o
  44   0   2      860.73      747.31     67.38 o
  46   0   2     1206.89     1163.90     95.55 o
  48   0   2      425.73      410.17     49.14 o
  50   0   2      861.99      788.80     72.26 o
  52   0   2      146.49      152.65     38.75 o
  54   0   2      400.52      382.92     53.36 o
  56   0   2      250.91      303.06     48.52 o
   1   1   2      161.18      170.24      6.80 o
   2   1   2      328.43      317.17      9.17 o
   3   1   2     1321.98     1451.73     36.78 o
   4   1   2      278.56      313.39      9.87 o
   5   1   2      854.71      986.08     29.82 o
   6   1   2     1808.26     1805.16     48.95 o
   7   1   2      131.47      138.14      9.55 o
   8   1   2      903.63     1019.79     35.55 o
   9   1   2     2278.07     2389.77     89.70 o
  10   1   2     5864.45     5913.94    212.48 o
  11   1   2      894.71     1096.53     47.20 o
  12   1   2      578.67      672.33     68.35 o
  13   1   2     1032.46     1062.48     37.68 o
  14   1   2      532.55      585.18     24.53 o
  15   1   2     1009.16     1118.42     38.22 o
  16   1   2     2413.45     2551.12     79.69 o
  17   1   2     3152.90     3425.93    115.02 o
  18   1   2     4604.16     4834.63    171.21 o
  19   1   2     5266.95     5671.59    179.13 o
  20   1   2     9602.93     9675.83    337.08 o
  21   1   2     2018.32     2294.11     96.00 o
  22   1   2      218.63      328.56     15.69 o
  23   1   2     1597.33     1632.06     60.19 o
  24   1   2     3982.11     3912.44    132.81 o
  25   1   2      834.30      966.07     34.62 o
  26   1   2     1113.60     1152.92     48.60 o
  27   1   2     1163.41     1239.49     48.59 o
  28   1   2     1898.04     1830.39     65.23 o
  29   1   2     2106.99     1897.15     84.73 o
  30   1   2      625.62      666.87     33.76 o
  31   1   2      531.93      567.30     25.75 o
  32   1   2      992.00      994.46     34.93 o
  33   1   2     1701.07     1710.25     56.75 o
  34   1   2     1796.45     1799.10     57.17 o
  35   1   2     1064.15     1098.35     35.28 o
  36   1   2     1622.54     1515.52     46.89 o
  37   1   2      317.54      398.15     16.73 o
  38   1   2      581.14      562.40     22.39 o
  39   1   2      562.94      583.25     31.02 o
  40   1   2      503.38      508.57     28.56 o
  41   1   2      268.67      321.40     21.99 o
  42   1   2      465.79      491.77     28.49 o
  43   1   2      766.19      791.65     48.30 o
  44   1   2      229.19      303.22     41.24 o
  45   1   2      451.04      421.88     46.13 o
  46   1   2      279.89      302.00     41.91 o
  47   1   2      303.28      318.04     43.84 o
  48   1   2      161.52      159.01     35.64 o
  49   1   2       67.02       73.73     32.38 o
  50   1   2       33.76       70.77     29.79 o
  51   1   2       59.21       99.74     34.06 o
  52   1   2      220.06      236.77     41.85 o
  53   1   2      105.27      153.92     38.85 o
  54   1   2      301.44      295.89     47.05 o
  55   1   2       36.02       49.54     36.96 o
  56   1   2      140.96       94.50     38.75 o
  57   1   2        6.89       46.23     38.08 o
   0   2   2     1111.03     1264.93     65.73 o
   1   2   2     4136.61     4105.25    119.23 o
   2   2   2      790.40      931.21     39.28 o
   3   2   2     3620.06     3352.30     97.70 o
   4   2   2      508.05      666.91     45.34 o
   5   2   2     7141.71     7152.40    226.79 o
   6   2   2     1109.58     1270.60     39.31 o
   7   2   2     4757.94     4634.86    149.36 o
   8   2   2     1106.89     1359.18     44.13 o
   9   2   2     6056.68     6010.83    179.45 o
  10   2   2     1340.52     1473.69     43.64 o
  11   2   2     3769.78     3687.88    111.38 o
  12   2   2     1910.52     1878.41     55.67 o
  13   2   2       90.83      107.27     14.26 o
  14   2   2     1232.42     1277.52     37.93 o
  15   2   2     5005.47     4983.73    166.66 o
  16   2   2      391.16      505.92     32.28 o
  17   2   2     1915.23     1977.00     57.22 o
  18   2   2     1992.09     1977.81     63.39 o
  19   2   2     1413.58     1435.04     46.58 o
  20   2   2      733.54      777.86     27.35 o
  21   2   2      962.28      958.74     31.94 o
  22   2   2      280.26      312.01     15.00 o
  23   2   2      317.53      327.52     15.95 o
  24   2   2      296.97      287.69     15.54 o
  25   2   2      191.99      210.20     16.62 o
  26   2   2      181.53      179.62     15.30 o
  27   2   2       59.90       91.35     11.76 o
  28   2   2      285.44      310.50     19.50 o
  29   2   2      131.76      160.98     14.63 o
  30   2   2      248.82      259.64     18.51 o
  31   2   2       38.69       59.37     11.85 o
  32   2   2      862.59      819.41     33.00 o
  33   2   2      574.07      581.35     25.76 o
  34   2   2      595.42      617.64     27.15 o
  35   2   2       22.07       44.44     11.72 o
  36   2   2      292.32      314.27     20.74 o
  37   2   2      488.31      446.01     26.06 o
  38   2   2        9.22       25.72     11.84 o
  39   2   2       22.81       48.76     12.19 o
  40   2   2       23.20       36.30     11.96 o
  41   2   2       64.14       91.29     13.24 o
  42   2   2      484.07      443.10     32.67 o
  43   2   2      198.10      214.97     22.97 o
  44   2   2       17.32       64.40     17.52 o
  45   2   2      773.70      698.03     44.82 o
  46   2   2      415.09      492.35     54.94 o
  47   2   2      334.48      362.85     48.07 o
  48   2   2      128.68      214.10     40.63 o
  49   2   2      332.08      425.12     52.80 o
  50   2   2       25.50       83.30     36.20 o
  51   2   2      203.36      195.83     41.24 o
  52   2   2      129.19      175.31     40.94 o
  53   2   2      155.07      174.85     41.50 o
  54   2   2       15.70       10.08     35.59 o
  55   2   2      172.68      172.81     42.97 o
   1   3   2      347.20      309.84     14.84 o
   2   3   2       88.73       80.45      9.25 o
   3   3   2       52.20       53.19     10.02 o
   4   3   2      644.78      625.42     27.69 o
   5   3   2      524.32      478.39     23.09 o
   6   3   2      521.15      473.75     24.92 o
   7   3   2      297.31      324.65     17.56 o
   8   3   2     1524.69     1480.97     60.29 o
   9   3   2     1299.89     1312.97     55.91 o
  10   3   2     1264.03     1292.07     50.13 o
  11   3   2      658.52      642.69     26.72 o
  12   3   2     1642.42     1634.61     57.54 o
  13   3   2      365.62      429.98     18.52 o
  14   3   2      578.39      608.52     26.11 o
  15   3   2      257.41      272.35     18.56 o
  16   3   2      399.40      387.98     19.84 o
  17   3   2     1116.55     1119.02     41.61 o
  18   3   2      505.55      557.70     25.09 o
  19   3   2     1087.29     1046.28     51.74 o
  20   3   2      274.90      324.70     32.96 o
  21   3   2      709.97      694.41     32.85 o
  22   3   2     1275.51     1266.45     53.18 o
  23   3   2      441.11      480.76     23.73 o
  24   3   2      383.47      412.87     25.76 o
  25   3   2      910.56      832.19     32.88 o
  26   3   2     1911.24     1841.07     64.55 o
  27   3   2      721.13      746.73     34.18 o
  28   3   2      297.89      374.98     20.85 o
  29   3   2     1073.72     1074.03     37.91 o
  30   3   2     1045.48     1068.95     46.67 o
  31   3   2      298.20      354.43     20.07 o
  32   3   2      477.20      478.42     25.00 o
  33   3   2      656.90      612.54     26.91 o
  34   3   2      518.53      538.23     26.44 o
  35   3   2      700.23      647.70     29.46 o
  36   3   2      313.87      361.46     28.25 o
  37   3   2      415.23      409.78     22.28 o
  38   3   2      129.95      192.02     16.25 o
  39   3   2      409.44      452.00     22.97 o
  40   3   2     1764.05     1591.64     60.21 o
  41   3   2      110.12      175.73     19.58 o
  42   3   2       31.27       56.12     16.50 o
  43   3   2       91.00      122.18     17.52 o
  44   3   2      533.56      507.53     30.78 o
  45   3   2        5.98       30.35     23.82 o
  46   3   2      181.97      203.45     20.11 o
  47   3   2       55.49       98.11     32.59 o
  48   3   2       57.17       82.38     35.74 o
  49   3   2      102.27      145.93     38.49 o
  50   3   2      235.60      306.02     48.27 o
  51   3   2       80.35      140.48     39.77 o
   0   4   2     3398.32     3357.59    160.54 o
   1   4   2       49.78      123.07     39.63 o
   2   4   2      612.50      611.21     25.35 o
   3   4   2        4.03       64.23     16.42 o
   4   4   2     4342.53     4162.12    158.05 o
   5   4   2      640.56      734.33     61.38 o
   6   4   2     2058.16     1985.51     74.75 o
   7   4   2      835.55      834.18     42.63 o
   8   4   2     1145.98     1136.85     54.87 o
   9   4   2      296.25      354.60     38.20 o
  10   4   2     1701.95     1612.09     91.48 o
  11   4   2      182.21      231.64     23.31 o
  12   4   2     1263.74     1232.28     55.28 o
  13   4   2       92.04      131.94     13.79 o
  14   4   2      725.00      748.85     28.13 o
  15   4   2      283.18      292.10     21.74 o
  16   4   2      450.86      471.41     22.03 o
  17   4   2        1.75       37.17     10.97 o
  18   4   2     1190.87     1201.61     43.70 o
  19   4   2        0.59       27.36      9.40 o
  20   4   2      207.79      235.45     14.54 o
  21   4   2       24.36       55.05      8.51 o
  22   4   2      428.33      443.92     21.10 o
  23   4   2       61.50       59.22     11.89 o
  24   4   2       69.11       88.50      9.62 o
  25   4   2      202.62      240.32     18.74 o
  26   4   2       32.34       42.12     13.02 o
  27   4   2       28.23        5.99     12.77 o
  28   4   2       97.01      122.72     15.48 o
  29   4   2      312.73      319.53     21.88 o
  30   4   2       77.26      104.34     15.24 o
  31   4   2       13.05       22.28     17.38 o
  32   4   2      168.61      208.63     18.57 o
  33   4   2       49.37       56.60     14.90 o
  34   4   2      279.71      247.57     20.24 o
  35   4   2      118.79      116.99     24.36 o
  36   4   2        4.19       -9.54     14.05 o
  37   4   2      115.12       98.58     16.72 o
  38   4   2      143.60      130.63     17.46 o
  39   4   2        5.80       26.23     13.54 o
  40   4   2      143.02      146.22     20.70 o
  41   4   2      118.31       99.77     18.70 o
  42   4   2       33.66        8.44     21.04 o
  43   4   2        6.36        9.06     21.17 o
  44   4   2      385.81      339.50     32.84 o
  45   4   2      187.56      203.40     28.11 o
  46   4   2       33.81       29.02     29.23 o
  47   4   2       15.88       24.34     29.38 o
   1   5   2      530.96      457.13     30.96 o
   2   5   2      330.55      347.25     32.30 o
   3   5   2      127.67      160.21     41.55 o
   4   5   2      417.51      409.07     27.79 o
   5   5   2      123.77      144.84     15.06 o
   6   5   2      242.54      250.17     18.26 o
   7   5   2      461.48      416.33     32.08 o
   8   5   2      468.25      505.27     26.28 o
   9   5   2      729.13      757.66     43.90 o
  10   5   2      178.20      297.77     25.26 o
  11   5   2      229.96      305.83     45.75 o
  12   5   2      711.59      671.34     52.40 o
  13   5   2      163.71      173.37     21.21 o
  14   5   2       48.85       93.01     19.24 o
  15   5   2       92.50      116.65     35.49 o
  16   5   2      130.65      166.25     34.06 o
  17   5   2      225.87      232.84     24.52 o
  18   5   2      813.19      737.88     44.12 o
  19   5   2       41.76       95.90     25.02 o
  20   5   2      240.10      264.43     60.03 o
  21   5   2       88.83      150.28     38.62 o
  22   5   2      575.52      555.91     50.67 o
  23   5   2      345.39      380.16     30.51 o
  24   5   2      120.83      131.95     26.68 o
  25   5   2      249.73      286.56     47.30 o
  26   5   2      350.36      408.78     31.40 o
  27   5   2       29.51       70.26     15.95 o
  28   5   2      248.01      235.86     27.28 o
  29   5   2       83.48      100.25     21.00 o
  30   5   2       76.09       91.63     20.98 o
  31   5   2      132.30      169.56     23.63 o
  32   5   2      249.28      270.08     27.00 o
  33   5   2       83.19      103.06     21.92 o
  34   5   2       29.19       46.12     27.90 o
  35   5   2      128.73      212.92     30.19 o
  36   5   2      214.74      254.71     26.80 o
  37   5   2       25.56       54.58     20.73 o
  38   5   2      118.94      181.97     42.31 o
   5   6   2      126.80      174.44     37.12 o
   6   6   2       74.04      125.25     34.57 o
   7   6   2       75.76       50.20     32.54 o
   8   6   2       24.86       42.36     32.13 o
   9   6   2      137.38      219.65     40.48 o
  10   6   2       45.79      103.00     33.81 o
  11   6   2       41.35      147.40     35.44 o
  12   6   2        2.25       48.11     32.59 o
  13   6   2      457.14      496.28     52.45 o
  14   6   2      125.32      173.63     37.32 o
  15   6   2      101.62      189.31     38.85 o
  16   6   2      202.87      316.20     44.35 o
  17   6   2      153.60      240.63     40.63 o
  18   6   2      228.14      216.30     38.39 o
  19   6   2       24.97       85.69     33.65 o
  20   6   2      230.46      230.45     41.70 o
  21   6   2        5.81       52.44     34.21 o
  22   6   2       12.54       62.07     35.03 o
  23   6   2       14.34       39.46     34.67 o
  24   6   2       23.08       12.12     34.32 o
  25   6   2       11.92      -15.99     33.35 o
  26   6   2      127.89      173.37     40.22 o
  27   6   2       44.18       81.57     34.47 o
  28   6   2      104.83       99.85     36.15 o
  29   6   2       49.15       87.12     35.34 o
  30   6   2      278.54      296.14     39.21 o
  31   6   2       29.62       69.40     27.44 o
   5   7   2       18.59      -17.62     37.17 o
   6   7   2      113.12      234.11     47.81 o
   7   7   2        8.32        0.20     36.91 o
   8   7   2       23.76       16.75     38.44 o
   9   7   2       13.49       27.80     41.09 o
  10   7   2      113.76      183.50     43.89 o
  11   7   2       51.16       42.41     39.66 o
  12   7   2       79.08       94.96     43.53 o
  13   7   2       15.63       33.04     38.29 o
   2   0   3      660.27      643.87     43.02 o
   4   0   3      206.35      196.13     19.05 o
   6   0   3     1389.87     1310.54     82.72 o
   8   0   3      102.68      118.67     33.12 o
  10   0   3     2702.45     2590.28    139.18 o
  12   0   3      569.37      559.42     41.86 o
  14   0   3     1295.66     1356.65     54.58 o
  16   0   3     2692.38     2655.69    118.09 o
  18   0   3     1475.18     1366.33     57.02 o
  20   0   3     4757.69     4569.04    200.49 o
  22   0   3      609.23      674.90     42.24 o
  24   0   3     9476.61     8743.11    369.28 o
  26   0   3     3282.21     3107.71    149.73 o
  28   0   3     2442.44     2258.36     99.46 o
  30   0   3      681.44      621.59     33.05 o
  32   0   3      193.39      175.59     22.18 o
  34   0   3     1747.43     1562.92     87.50 o
  36   0   3      788.41      693.36     45.25 o
  38   0   3     1548.45     1418.34     80.37 o
  40   0   3       25.97       48.10     19.40 o
  42   0   3     1460.52     1345.15     77.43 o
  44   0   3      178.91      182.95     37.32 o
  46   0   3      423.95      414.59     54.33 o
  48   0   3      333.91      369.21     52.85 o
  50   0   3       39.21       32.84     39.20 o
  52   0   3      433.18      447.03     59.32 o
   0   1   3     1587.02     1705.09     74.35 o
   1   1   3     1392.69     1447.28     48.34 o
   2   1   3     4590.79     4406.59    152.80 o
   3   1   3      850.69      921.03     34.35 o
   4   1   3     1202.55     1196.86     39.94 o
   5   1   3     2514.61     2429.50     80.22 o
   7   1   3     2061.55     2103.98     59.67 o
   8   1   3     2452.72     2410.98     74.64 o
   9   1   3     1253.66     1278.90     42.24 o
  10   1   3      368.20      424.31     16.75 o
  11   1   3      969.05     1002.41     29.94 o
  12   1   3     2270.68     2223.36     67.78 o
  13   1   3     1865.26     1776.83     55.31 o
  14   1   3       42.51       96.72      8.76 o
  15   1   3      778.35      801.58     27.99 o
  16   1   3     2755.21     2651.32     86.79 o
  17   1   3      752.14      844.23     34.68 o
  18   1   3      462.48      502.31     27.45 o
  19   1   3      450.06      516.61     25.48 o
  20   1   3     1774.73     1677.17     65.21 o
  21   1   3      834.92      872.34     37.44 o
  22   1   3       23.86       40.30     11.50 o
  23   1   3      252.76      276.62     17.57 o
  24   1   3      190.12      189.30     16.53 o
  25   1   3      111.95      115.32     15.43 o
  26   1   3      538.57      532.07     25.08 o
  27   1   3       31.26       90.59     12.69 o
  28   1   3      958.23      903.83     46.00 o
  29   1   3      476.86      490.43     28.45 o
  30   1   3      828.86      828.06     40.74 o
  31   1   3      143.97      181.65     17.88 o
  32   1   3      677.79      607.30     32.58 o
  33   1   3      134.94      138.19     16.19 o
  34   1   3      114.44      123.81     15.85 o
  35   1   3       37.45       44.26     14.24 o
  36   1   3      403.64      396.72     25.53 o
  37   1   3       28.32       68.82     15.07 o
  38   1   3       37.82       60.23     15.26 o
  39   1   3      123.88      133.78     16.56 o
  40   1   3        9.98       13.96     14.21 o
  41   1   3       39.80       71.12     14.88 o
  42   1   3      417.30      418.10     34.84 o
  43   1   3       42.30       85.62     23.57 o
  44   1   3      117.85      134.03     22.92 o
  45   1   3      109.42      154.28     40.02 o
  46   1   3      610.06      590.86     63.86 o
  47   1   3       64.94      128.15     39.36 o
  48   1   3        5.19       -3.51     35.64 o
  49   1   3       82.18       76.48     35.64 o
  50   1   3      209.43      215.58     45.27 o
  51   1   3       34.64      100.71     40.43 o
   1   2   3      331.55      360.63     17.79 o
   2   2   3      562.28      553.00     21.11 o
   3   2   3      244.78      261.15     12.49 o
   4   2   3      377.33      383.62     15.79 o
   5   2   3      395.90      389.05     15.57 o
   6   2   3      617.51      604.97     22.43 o
   7   2   3      395.81      393.66     16.17 o
   8   2   3      462.27      451.91     17.74 o
   9   2   3      729.34      736.36     26.93 o
  10   2   3      873.14      825.79     29.45 o
  11   2   3      392.39      355.24     18.27 o
  12   2   3      154.20      183.20     12.16 o
  13   2   3      952.49      934.53     37.62 o
  14   2   3      229.10      298.02     23.20 o
  15   2   3      756.56      649.50     58.56 o
  16   2   3      199.57      242.94     18.24 o
  17   2   3     1499.51     1402.46     71.23 o
  18   2   3       91.24      133.32     18.69 o
  19   2   3     1267.37     1258.66     47.51 o
  20   2   3      931.70      880.86     36.84 o
  21   2   3      741.42      772.66     29.62 o
  22   2   3     1430.83     1324.12     52.43 o
  23   2   3      822.13      777.06     36.33 o
  24   2   3      173.52      278.47     17.76 o
  25   2   3     3142.33     2830.56    106.35 o
  26   2   3      529.50      594.78     35.08 o
  27   2   3      802.04      767.42     34.50 o
  28   2   3      353.80      480.98     23.43 o
  29   2   3     2063.23     1897.02     74.05 o
  30   2   3       51.28      105.09     22.65 o
  31   2   3      802.08      693.78     43.22 o
  32   2   3      103.62      148.09     17.46 o
  33   2   3      562.48      528.47     30.96 o
  34   2   3       80.79      148.55     17.31 o
  35   2   3      855.43      820.48     40.49 o
  36   2   3      106.88      182.28     19.21 o
  37   2   3      637.76      617.28     35.30 o
  38   2   3      153.31      209.06     19.78 o
  39   2   3      444.58      445.53     28.39 o
  40   2   3      175.55      236.36     20.73 o
  41   2   3      185.88      199.18     19.03 o
  42   2   3       94.80      148.99     24.79 o
  43   2   3      621.96      597.98     42.28 o
  44   2   3      138.94      232.41     27.78 o
  45   2   3      155.93      180.88     26.02 o
  46   2   3        0.46       53.56     33.09 o
  47   2   3      211.67      215.28     44.45 o
  48   2   3        8.05       48.22     37.63 o
   0   3   3     5416.58     5501.68    230.63 o
   1   3   3     2409.12     2524.48     77.07 o
   2   3   3      111.60      205.75     20.52 o
   3   3   3      965.70      970.96     32.17 o
   4   3   3     2297.29     2273.86     67.26 o
   5   3   3      581.81      613.30     21.08 o
   6   3   3      754.56      735.78     24.25 o
   7   3   3      768.05      794.76     24.75 o
   8   3   3      105.92      144.36     10.06 o
   9   3   3      625.66      655.84     21.96 o
  10   3   3     1283.03     1229.23     36.86 o
  11   3   3      560.67      579.12     22.17 o
  12   3   3      101.12      111.12      9.33 o
  13   3   3      122.71      156.01     12.24 o
  14   3   3     2167.39     1985.17     78.06 o
  15   3   3      328.11      359.69     16.10 o
  16   3   3      110.68      115.41     11.29 o
  17   3   3      234.16      309.52     18.44 o
  18   3   3      954.86      880.67     37.01 o
  19   3   3      202.12      228.67     15.88 o
  20   3   3        8.56       19.97     11.15 o
  21   3   3      126.23      166.21     18.94 o
  22   3   3      668.66      676.82     37.93 o
  23   3   3        0.94       53.12     14.68 o
  24   3   3      137.52      141.33     17.96 o
  25   3   3       18.01       28.74     15.11 o
  26   3   3      140.87      138.62     17.91 o
  27   3   3      267.44      260.98     21.72 o
  28   3   3       78.51       88.57     16.35 o
  29   3   3        8.05       19.15     15.02 o
  30   3   3      212.16      217.29     20.16 o
  31   3   3       38.28       51.90     16.17 o
  32   3   3      353.03      366.86     25.89 o
  33   3   3      150.78      156.81     19.37 o
  34   3   3       40.78       46.65     16.15 o
  35   3   3      106.48      111.34     17.96 o
  36   3   3       85.34      124.86     18.15 o
  37   3   3      147.75      175.67     19.83 o
  38   3   3       47.90       55.34     16.64 o
  39   3   3       49.71       50.89     16.60 o
  40   3   3       12.39       11.92     16.36 o
  41   3   3      212.48      174.38     27.85 o
  42   3   3        7.81       15.78     23.10 o
  43   3   3       29.87       51.88     23.10 o
  44   3   3      127.63      141.17     27.04 o
  45   3   3      265.94      207.75     38.65 o
   1   4   3      609.90      590.45     29.50 o
   2   4   3      254.35      295.64     19.93 o
   3   4   3      533.97      490.60     29.40 o
   4   4   3     1762.13     1656.17     66.23 o
   5   4   3      230.20      262.42     26.79 o
   6   4   3      138.36      151.25     15.98 o
   7   4   3       15.93       31.34     12.50 o
   8   4   3      999.57      891.91     52.66 o
   9   4   3       19.40       67.43     14.79 o
  10   4   3      174.88      174.11     15.54 o
  11   4   3      103.76      120.28     13.90 o
  12   4   3      885.32      797.95     36.33 o
  13   4   3      116.81      141.09     13.72 o
  14   4   3       69.06       81.12     11.95 o
  15   4   3       15.57       19.14     10.33 o
  16   4   3      319.11      294.81     18.60 o
  17   4   3       22.54       49.02     17.25 o
  18   4   3      667.76      618.21     36.31 o
  19   4   3       72.91       92.08     18.63 o
  20   4   3       11.74       17.62     16.71 o
  21   4   3        3.60       57.43     17.23 o
  22   4   3      918.23      905.07     48.54 o
  23   4   3       36.00       59.24     17.52 o
  24   4   3       66.14       72.56     17.98 o
  25   4   3        0.13       61.72     17.75 o
  26   4   3      805.17      731.39     41.79 o
  27   4   3       48.08       73.00     18.39 o
  28   4   3      225.23      269.50     23.27 o
  29   4   3       21.13       91.93     18.49 o
  30   4   3      853.04      760.29     52.04 o
  31   4   3        6.68       63.42     19.48 o
  32   4   3      311.52      303.48     25.81 o
  33   4   3       26.86       54.55     17.12 o
  34   4   3      140.92      175.65     25.73 o
  35   4   3       35.06       83.58     22.29 o
  36   4   3      496.72      473.44     31.81 o
  37   4   3        2.65       40.56     17.85 o
  38   4   3        9.57       26.20     17.73 o
  39   4   3        7.23       31.51     17.57 o
  40   4   3      515.43      478.15     60.44 o
  41   4   3        6.88       68.58     36.05 o
   0   5   3     1290.20     1189.83     87.60 o
   1   5   3      486.59      553.74     32.44 o
   2   5   3       73.21       98.75     18.05 o
   3   5   3       91.23      164.85     19.52 o
   4   5   3      473.37      447.05     45.57 o
   5   5   3      238.45      240.03     21.99 o
   6   5   3        0.08      -12.99     15.58 o
   7   5   3        2.84        2.81     16.01 o
   8   5   3      303.61      327.33     36.62 o
   9   5   3       78.76       96.84     17.35 o
  10   5   3      451.97      466.24     29.86 o
  11   5   3       45.51       81.82     16.13 o
  12   5   3       38.88       66.28     20.78 o
  13   5   3      380.08      417.49     38.75 o
  14   5   3      422.52      473.81     33.63 o
  15   5   3       37.63       60.17     20.45 o
  16   5   3       31.26       51.41     21.36 o
  17   5   3      147.12      180.27     39.85 o
  18   5   3      313.70      357.49     52.48 o
  19   5   3       14.31       26.69     19.81 o
  20   5   3       28.42       40.35     19.98 o
  21   5   3       38.35       33.81     19.77 o
  22   5   3       32.92       46.25     20.44 o
  23   5   3      174.58      191.23     24.17 o
  24   5   3        3.57       26.63     19.63 o
  25   5   3      168.83      185.05     23.09 o
  26   5   3       61.97       73.22     20.43 o
  27   5   3       80.81      129.30     22.23 o
  28   5   3      108.14      154.54     22.64 o
  29   5   3       20.18       56.77     20.27 o
  30   5   3      244.62      221.75     25.24 o
  31   5   3       19.42       66.96     29.11 o
  32   5   3       68.36      105.21     21.50 o
  33   5   3       35.83       33.54     22.67 o
  34   5   3      142.01      103.55     25.21 o
   1   6   3       63.53       21.79     24.38 o
   2   6   3       26.40        2.26     23.98 o
   3   6   3      232.45      211.53     31.10 o
   4   6   3       19.94       25.04     20.78 o
   5   6   3       50.48       80.84     39.41 o
   6   6   3      236.72      236.35     34.08 o
   7   6   3       18.32       48.06     49.08 o
   8   6   3      265.51      258.66     36.35 o
   9   6   3       19.77       50.31     33.83 o
  10   6   3       80.58      130.68     43.46 o
  11   6   3       21.71       89.16     29.67 o
  12   6   3      145.79      148.70     30.81 o
  13   6   3       36.53       37.67     31.59 o
  14   6   3       43.49       62.04     37.83 o
  15   6   3       35.53       44.83     27.23 o
  16   6   3       37.89       32.43     26.63 o
  17   6   3       33.82       32.13     26.21 o
  18   6   3       80.88       91.80     29.73 o
  19   6   3       82.40      128.17     28.65 o
  20   6   3       43.41       88.40     27.33 o
  21   6   3      228.87      254.66     32.60 o
   2   0   4     3079.80     2801.21    159.20 o
   4   0   4     1798.32     1500.28    123.69 o
   6   0   4      732.07      649.46     44.88 o
   8   0   4     1515.84     1356.39     97.98 o
  10   0   4     2207.40     2082.00    115.65 o
  12   0   4     1866.11     1732.99    100.86 o
  14   0   4     1462.24     1261.40     70.49 o
  16   0   4     3087.53     2869.24    161.98 o
  18   0   4      158.34      117.91     24.19 o
  20   0   4      543.52      432.96     36.26 o
  22   0   4       15.90       24.77     19.01 o
  24   0   4      120.32      123.87     23.40 o
  26   0   4       60.33       63.14     20.36 o
  28   0   4       28.23       27.27     19.49 o
  30   0   4      625.26      544.27     40.68 o
  32   0   4      299.41      300.57     43.28 o
  34   0   4      177.72      155.14     36.25 o
  36   0   4      261.93      247.56     41.09 o
  38   0   4      165.69      132.38     36.00 o
  40   0   4      264.01      294.15     44.20 o
  42   0   4      130.11      138.34     37.07 o
   1   1   4      373.42      380.67     22.64 o
   2   1   4       84.16       77.88     14.58 o
   3   1   4       49.42       63.51     14.47 o
   4   1   4      178.87      206.03     17.39 o
   5   1   4      141.04      176.71     16.62 o
   6   1   4      445.32      435.05     25.42 o
   7   1   4       22.85       39.49     14.29 o
   8   1   4      457.07      438.45     23.51 o
   9   1   4      116.11      148.30     15.80 o
  10   1   4      784.05      728.12     32.15 o
  11   1   4       90.61      167.99     14.49 o
  12   1   4      695.91      738.35     27.48 o
  13   1   4      329.36      399.15     19.04 o
  14   1   4      634.79      659.82     29.23 o
  15   1   4      847.64      881.29     33.68 o
  16   1   4      104.84      167.51     19.48 o
  17   1   4      437.77      479.26     25.99 o
  18   1   4      548.39      590.77     29.33 o
  19   1   4      525.14      570.69     29.48 o
  20   1   4      715.46      734.79     36.96 o
  21   1   4      344.45      404.58     24.25 o
  22   1   4      598.54      579.59     26.44 o
  23   1   4       79.58      169.14     16.79 o
  24   1   4     1460.68     1387.38     57.85 o
  25   1   4      523.92      580.97     28.96 o
  26   1   4      225.50      353.24     29.60 o
  27   1   4      452.57      542.65     28.91 o
  28   1   4     1216.01     1190.69     51.43 o
  29   1   4      105.41      189.02     21.19 o
  30   1   4      231.20      241.39     22.04 o
  31   1   4      546.73      533.82     32.96 o
  32   1   4      290.45      318.93     26.23 o
  33   1   4      165.89      200.92     21.50 o
  34   1   4      392.86      416.63     29.44 o
  35   1   4      478.88      480.37     31.72 o
  36   1   4      313.04      366.16     27.30 o
  37   1   4      144.59      222.48     23.57 o
  38   1   4      524.17      556.53     37.59 o
  39   1   4       75.10      162.87     21.15 o
  40   1   4      176.71      178.97     21.11 o
  41   1   4      109.41      170.73     21.13 o
  42   1   4      249.78      259.12     41.65 o
  43   1   4       25.24       62.12     32.48 o
   0   2   4      616.15      684.20     43.47 o
   1   2   4     1474.37     1344.08     53.92 o
   2   2   4      474.85      535.62     25.93 o
   3   2   4      989.87      943.59     48.49 o
   4   2   4      142.45      211.44     18.88 o
   5   2   4      749.99      705.40     35.73 o
   6   2   4      159.21      207.65     19.22 o
   7   2   4     1186.72     1175.42     64.74 o
   8   2   4      136.42      191.46     18.85 o
   9   2   4      664.27      615.89     37.60 o
  10   2   4      119.62      189.58     19.13 o
  11   2   4     1350.58     1256.97     61.87 o
  12   2   4       52.32      126.64     17.44 o
  13   2   4      357.53      364.95     24.47 o
  14   2   4      946.39      898.32     45.19 o
  15   2   4     1003.46      962.30     47.39 o
  16   2   4      235.46      298.26     23.61 o
  17   2   4      148.27      168.75     20.60 o
  18   2   4      175.97      185.90     20.84 o
  19   2   4      360.01      408.38     26.47 o
  20   2   4      225.66      215.35     21.63 o
  21   2   4       63.25       72.75     18.14 o
  22   2   4       17.84       28.26     16.89 o
  23   2   4      103.42      117.67     18.57 o
  24   2   4      123.79      135.44     19.74 o
  25   2   4      168.21      145.02     20.54 o
  26   2   4       38.12       35.43     18.12 o
  27   2   4       39.19       51.99     18.41 o
  28   2   4      430.19      401.87     35.98 o
  29   2   4      125.77      165.53     21.71 o
  30   2   4      428.31      371.83     28.32 o
  31   2   4       61.36       21.47     18.08 o
  32   2   4       66.70      130.98     20.52 o
  33   2   4       42.81       49.30     18.57 o
  34   2   4      138.45      148.43     20.26 o
  35   2   4       25.48       31.68     18.19 o
  36   2   4      126.36      156.73     21.59 o
  37   2   4       49.57       59.27     19.13 o
  38   2   4       34.74       55.25     18.63 o
  39   2   4      294.10      322.74     27.89 o
  40   2   4       64.66       73.27     22.44 o
  41   2   4       75.25      102.08     22.91 o
  42   2   4      152.75      148.01     40.53 o
   1   3   4       81.37      109.82     13.75 o
   2   3   4       66.93       80.23     12.70 o
   3   3   4       67.66       83.63     12.52 o
   4   3   4      252.62      257.26     17.64 o
   5   3   4       12.31       13.91     11.40 o
   6   3   4      644.47      571.54     27.76 o
   7   3   4      124.12      138.05     14.29 o
   8   3   4      863.14      767.54     35.32 o
   9   3   4      333.73      352.72     20.82 o
  10   3   4      305.62      314.97     24.90 o
  11   3   4      205.06      210.64     22.21 o
  12   3   4      262.16      277.97     25.02 o
  13   3   4      823.39      703.72     39.55 o
  14   3   4      730.03      652.48     38.30 o
  15   3   4      147.91      150.88     21.56 o
  16   3   4      125.66      168.03     20.62 o
  17   3   4      108.13      127.46     33.67 o
  18   3   4      494.38      471.97     31.46 o
  19   3   4      226.39      249.33     23.66 o
  20   3   4      116.63      150.94     20.63 o
  21   3   4      183.79      253.49     30.14 o
  22   3   4      715.43      595.92     39.94 o
  23   3   4      182.13      197.85     22.97 o
  24   3   4      350.51      367.86     33.87 o
  25   3   4      413.79      427.61     30.00 o
  26   3   4       87.96      146.20     21.58 o
  27   3   4      237.98      304.37     26.02 o
  28   3   4      146.99      165.48     21.97 o
  29   3   4       72.79       70.34     19.89 o
  30   3   4       55.08       70.16     19.64 o
  31   3   4      135.53      134.10     21.07 o
  32   3   4      166.38      152.88     22.76 o
  33   3   4       59.90       92.95     21.01 o
  34   3   4      157.21      152.33     22.76 o
  35   3   4      149.64      182.21     23.06 o
  36   3   4      381.80      461.39     38.27 o
  37   3   4      235.15      237.80     29.62 o
  38   3   4      133.22      168.35     26.66 o
   0   4   4      639.86      723.10     49.42 o
   1   4   4       68.13      113.01     15.82 o
   2   4   4      433.97      444.98     24.46 o
   3   4   4      110.68      143.70     16.50 o
   4   4   4      414.03      424.56     25.18 o
   5   4   4       16.77       39.89     13.59 o
   6   4   4      247.26      258.22     19.53 o
   7   4   4       11.63       39.99     19.83 o
   8   4   4      471.59      453.98     32.51 o
   9   4   4       37.26       54.89     20.55 o
  10   4   4      382.91      404.51     30.94 o
  11   4   4      170.10      160.43     23.21 o
  12   4   4      202.12      192.34     24.60 o
  13   4   4        2.63       23.18     19.79 o
  14   4   4      405.60      415.30     32.75 o
  15   4   4        8.07        2.96     19.52 o
  16   4   4      237.28      187.72     24.92 o
  17   4   4        0.87      -11.05     19.27 o
  18   4   4      239.23      242.19     27.78 o
  19   4   4       69.08       60.23     38.37 o
  20   4   4      206.95      201.69     24.86 o
  21   4   4       33.34       30.29     20.11 o
  22   4   4      138.60      150.24     23.20 o
  23   4   4       21.91       25.31     19.90 o
  24   4   4       69.70       80.79     21.52 o
  25   4   4       59.13       74.07     21.68 o
  26   4   4       14.78       12.76     20.17 o
  27   4   4       20.69       39.43     21.00 o
  28   4   4      285.19      331.79     46.77 o
  29   4   4       31.39       77.12     22.04 o
  30   4   4      161.60      186.04     25.49 o
  31   4   4        7.86       32.21     24.81 o
   1   5   4       21.17       -2.44     22.62 o
   2   5   4       30.50       31.45     22.18 o
   3   5   4        1.32       -6.04     21.46 o
   4   5   4       46.56       50.34     23.28 o
   5   5   4       13.25        3.71     22.01 o
   6   5   4      163.89      153.80     26.40 o
   7   5   4        6.23       15.64     22.20 o
   8   5   4      257.74      264.07     30.54 o
   9   5   4        4.23       -9.30     21.91 o
  10   5   4      130.93      128.40     32.06 o
  11   5   4       68.10       52.77     24.38 o
  12   5   4      105.09       92.41     25.68 o
  13   5   4       14.11       -8.31     23.30 o
  14   5   4       52.91       47.89     23.89 o
  15   5   4       98.08       92.29     24.90 o
  16   5   4      128.43      151.63     34.99 o
  17   5   4       30.22       36.35     29.95 o
  18   5   4      108.54      110.61     25.80 o
  19   5   4      113.43      138.28     26.18 o
  20   5   4      114.27      131.14     25.77 o
   2   0   5       41.97       18.30     23.16 o
   4   0   5      336.34      301.55     33.12 o
   6   0   5      102.64      129.21     26.81 o
   8   0   5      986.04      862.79     57.46 o
  10   0   5      262.67      222.36     48.81 o
  12   0   5     1116.67     1006.24     64.73 o
  14   0   5        1.21       23.49     24.08 o
  16   0   5      280.94      297.73     33.38 o
  18   0   5      388.08      386.45     38.27 o
  20   0   5      250.57      287.63     34.14 o
  22   0   5      629.32      579.68     45.53 o
  24   0   5      114.71      134.25     27.95 o
  26   0   5      671.11      654.89     47.97 o
  28   0   5      219.76      234.17     32.79 o
  30   0   5      337.22      347.93     52.29 o
  32   0   5      177.22      195.47     46.69 o
   0   1   5     1215.96     1136.44     71.88 o
   1   1   5      326.47      403.56     26.02 o
   2   1   5      174.84      191.54     21.60 o
   3   1   5      237.69      326.30     23.94 o
   4   1   5     1473.84     1376.70     57.76 o
   5   1   5      467.67      553.76     29.48 o
   6   1   5      220.49      263.26     24.00 o
   7   1   5      417.70      430.48     28.56 o
   8   1   5      245.29      253.33     23.36 o
   9   1   5      263.83      312.71     23.97 o
  10   1   5      404.64      449.57     27.84 o
  11   1   5       57.56       64.77     21.04 o
  12   1   5       73.48       57.19     21.24 o
  13   1   5       49.32       79.49     21.17 o
  14   1   5      416.78      427.47     31.63 o
  15   1   5       33.12       72.13     21.02 o
  16   1   5      211.90      271.49     27.28 o
  17   1   5      195.35      248.75     26.50 o
  18   1   5      251.42      277.81     27.10 o
  19   1   5      184.22      155.09     23.93 o
  20   1   5       82.13       87.86     22.10 o
  21   1   5       58.33       59.28     21.25 o
  22   1   5      187.31      139.53     23.42 o
  23   1   5       87.50       83.96     21.76 o
  24   1   5       19.07       13.69     23.72 o
  25   1   5       11.44        6.06     23.14 o
  26   1   5       16.40       -2.20     23.30 o
  27   1   5       19.10        5.44     23.67 o
  28   1   5       31.63       38.31     24.36 o
  29   1   5       18.74       24.31     23.94 o
  30   1   5      219.73      240.78     31.21 o
  31   1   5       18.06       41.22     24.39 o
   1   2   5       24.14       22.77     25.90 o
   2   2   5       60.66       60.04     26.89 o
   3   2   5      160.05      145.14     29.44 o
   4   2   5       67.23       69.71     26.84 o
   5   2   5        0.81        7.23     25.65 o
   6   2   5      326.35      339.68     59.52 o
   7   2   5       86.69       92.57     28.40 o
   8   2   5      166.13      159.52     30.52 o
   9   2   5      441.90      468.59     41.68 o
  10   2   5      352.98      356.81     38.23 o
  11   2   5       63.54       59.34     27.93 o
  12   2   5      267.45      346.48     27.86 o
  13   2   5      382.30      418.26     29.75 o
  14   2   5        9.23       29.65     19.40 o
  15   2   5       38.64       74.64     20.69 o
  16   2   5      108.97      115.87     22.24 o
  17   2   5       61.67      114.21     22.74 o
  18   2   5      328.12      363.80     30.40 o
  19   2   5      297.68      343.40     29.86 o
  20   2   5       41.15       61.99     21.45 o
  21   2   5      375.31      415.53     32.40 o
  22   2   5      279.65      300.54     27.90 o
  23   2   5      154.04      145.25     24.28 o
  24   2   5       72.28      124.91     23.32 o
  25   2   5      410.80      456.17     32.90 o
  26   2   5       50.39      105.20     23.51 o
  27   2   5      175.22      201.21     26.27 o
  28   2   5       77.93       88.61     27.66 o
   0   3   5       74.41       82.53     42.01 o
   1   3   5      114.36      143.41     32.29 o
   2   3   5      326.58      345.01     27.89 o
   3   3   5       55.10       89.37     20.22 o
   4   3   5       63.21       79.56     20.11 o
   5   3   5      114.07      104.32     21.84 o
   6   3   5      111.63      126.25     22.02 o
   7   3   5       99.48      119.43     22.30 o
   8   3   5      124.45      112.68     22.16 o
   9   3   5      147.67      163.75     23.36 o
  10   3   5       70.48       85.81     21.63 o
  11   3   5       59.14       71.94     22.05 o
  12   3   5      112.46      146.12     23.79 o
  13   3   5      260.90      250.00     27.32 o
  14   3   5      253.60      265.50     37.54 o
  15   3   5      144.53      161.43     24.87 o
  16   3   5      447.08      474.41     33.73 o
  17   3   5       37.27       82.15     22.55 o
  18   3   5      111.53      134.43     24.55 o
  19   3   5       54.47       67.51     22.70 o
  20   3   5      209.19      198.25     26.62 o
  21   3   5       45.23       40.80     23.22 o
   1   4   5       72.55       80.24     33.20 o
   2   4   5       37.00       71.00     32.16 o
   3   4   5       15.98       -6.47     29.96 o
   4   4   5       20.78       -9.47     29.74 o
   5   4   5       18.92       15.04     29.96 o
 
